# Supplementary material for: The long-term effects of chemotherapy on normal blood cells
Source: Nat Genet. 2025 Jul 1;57(7):1684–94. doi: 10.1038/s41588-025-02234-x (PMC12283364; doi:10.1038/s41588-025-02234-x)
Supplement: Supplementary file 4 — Supplementary Tables 1–11. [file 41588_2025_2234_MOESM4_ESM.xlsx]

## Sheet: Table1 - Patient information
Supplementary table 1
Patient number	Sample type	PDID	Age	Sex	Number colonies mutation burden analysis	Additional colonies for phylogeny	Diagnosis	Chemotherapy regime	Number of chemo cycles	Years since last chemo	Radiotherapy	Years since radiotherapy	Cycles 5FU/Cap	Cycles gemcitabine	Cycles oxaliplatin	Cycles carboplatin	Cycles cisplatin	Cycles cycolophosphamide	Cycles bendamustine	Cycles chlorambucil	Cycles melphalan	Cylces procarbazine	Cycles vincristine	Cycles vinblastine	Cycles vinorelbine	Cycles etoposide	Cycles irinotecan	Cycles doxorubicin	Cycles daunorubicin	Cylces mitoxantrone	Cycles cytarabine	Cycles bleomycin
1	Peripheral blood	PD47538	61	F	10	0	Metastatic colon Cancer	Irinotecan/5FU	12	0	No	NA	12	0	0	0	0	0	0	0	0	0	0	0	0	0	12	0	0	0	0	0
2	Peripheral blood	PD47537	61	F	5	39	Metastatic colon Cancer	Ox/Cape; Irinotecan/5FU; Oxaliplatin/5FU	16	0	Yes	3	16	0	11	0	0	0	0	0	0	0	0	0	0	0	5	0	0	0	0	0
3	Peripheral blood	PD47702	63	F	10	0	Metastatic colon Cancer	Ox/5FU	11	0	No	NA	11	0	11	0	0	0	0	0	0	0	0	0	0	0	0	0	0	0	0	0
4	Peripheral blood	PD47536	67	F	5	0	Metastatic colon Cancer	Ox/FU; Irino/FU;Ox/FU; Capecitabine; currently on Capecitabine.	53	0	No	NA	53	0	22	0	0	0	0	0	0	0	0	0	0	0	4	0	0	0	0	0
5	Peripheral blood	PD47698	68	M	10	0	Colon Cancer	XELOX followed by surgery; adjuvant capecitabine.	7	0	Yes	Less than 1	7	0	7	0	0	0	0	0	0	0	0	0	0	0	0	0	0	0	0	0
6	Peripheral blood	PD47701	68	F	10	0	Metastatic colon Cancer	Capecitabine; XELOX; Irinotecan/5FU	16	0	Yes	2	16	0	8	0	0	0	0	0	0	0	0	0	0	0	6	0	0	0	0	0
7	Peripheral blood	PD47697	72	F	10	0	Colon Cancer	XELOX follwed by surgery; adjuvant capecitabine.	5	0	Yes	Less than 1	5	0	3	0	0	0	0	0	0	0	0	0	0	0	0	0	0	0	0	0
8	Peripheral blood	PD47700	80	M	4	0	Metastatic colon Cancer	FOLFIRI; Irinotec/Capecitabine; Oxaliplatin/Capecitabine.	28	0	No	NA	28	0	10	0	0	0	0	0	0	0	0	0	0	0	18	0	0	0	0	0
9	Peripheral blood	PD50307	40	F	10	31	NSCLC	Carboplatin+Etoposide	6	0.9	Yes	Less than 1	0	0	0	6	0	0	0	0	0	0	0	0	0	6	0	0	0	0	0	0
10	Peripheral blood	PD50306	3	M	9	0	Neuroblastoma	Rapid COJEC, Bu/Mel Autograft.	8	0.4	Yes	Less than 1	0	0	0	2	4	2	0	0	0	0	6	0	0	4	0	0	0	0	0	0
11	Peripheral blood	PD47540	57	F	5	0	Follicular lymphoma	R-CHOP	6	2.7	No	NA	0	0	0	0	0	6	0	0	0	0	6	0	0	0	0	6	0	0	0	0
12	Peripheral blood	PD44579	63	F	10	163	Follicular lymphoma	R CVP	6	1.3	No	NA	0	0	0	0	0	6	0	0	0	0	6	0	0	0	0	0	0	0	0	0
13	Peripheral blood	PD47539	64	F	5	0	Follicular lymphoma	R-CVP	6	5.8	No	NA	0	0	0	0	0	6	0	0	0	0	6	0	0	0	0	0	0	0	0	0
14	Peripheral blood	PD47695	72	F	5	0	Follicular lymphoma transformed to DLBCL	R-CHOP	6	5.4	No	NA	0	0	0	0	0	6	0	0	0	0	6	0	0	0	0	6	0	0	0	0
15	Peripheral blood	PD47696	74	M	5	0	DLBCL	R-CHOP	5	0	No	NA	0	0	0	0	0	6	0	0	0	0	6	0	0	0	0	6	0	0	0	0
16	Peripheral blood	PD60009	58	M	9	0	Marginal zone lymphoma	Rituximab + Bendamustine	6	1.7	No	NA	0	0	0	0	0	0	6	0	0	0	0	0	0	0	0	0	0	0	0	0
17	Peripheral blood	PD47541	64	M	10	0	Follicular lymphoma	Rituximab + Bendamustine	5	0.1	No	NA	0	0	0	0	0	0	6	0	0	0	0	0	0	0	0	0	0	0	0	0
18	Peripheral blood	PD60011	76	M	9	0	Lymphoplasmacytic lymphoma	Rituximab + Bendamustine	6	4.1	No	NA	0	0	0	0	0	0	6	0	0	0	0	0	0	0	0	0	0	0	0	0
19	Peripheral blood	PD60010	77	M	10	0	Follicular lymphoma	Rituximab + Bendamustine	6	0.3	No	NA	0	0	0	0	0	0	6	0	0	0	0	0	0	0	0	0	0	0	0	0
20	Peripheral blood	PD47699	79	F	10	0	Myeloma and Metastatic colon Cancer	Myeloma:VMP; Lenalidomide. Colon cancer: Ox/Cape with 25% dose reduction.	8	0.1	No	NA	3	0	3	0	0	0	0	0	0	0	0	0	0	0	0	0	0	0	0	0
21	Peripheral blood	PD50308	27	F	8	33	Hodgkins lymphoma	Esc BEACOPP	6	2.2	No	NA	0	0	0	0	0	6	0	0	2	6	0	0	0	6		6	0	0	0	6
22	Peripheral blood	PD47703	48	F	10	190	Hodgkins lymphoma aged 10 and relapse aged 47.	BGeV chemotherapy aged 47; ChlVPP aged 10	12	0.8	Yes	39	0	6	0	0	0	0	6	6	0	6	0	6	6	0	0	0	0	0	0	0
22	Peripheral blood	PD47703	49	F	0	59	Hodgkins lymphoma aged 10 and relapse aged 47. DLBCL Dec 2019	R-CHOP aged 48; BGeV chemotherapy aged 47; ChlVPP aged 10	18	0.3	Yes	40	0	0	0	0	0	6	6	6	0	6	0	6	6	0	0	0	0	0	0	0
										39*
23	Peripheral blood	PD37580	43	F	10	74	AML and 30 year history of Behcet's disease	DA x1, MEC x1 + long-term chlorambucil and mycophenylate for Behcets.	NK	0	No	NA	0	0	0	0	0	0	0	NK-Long-term	0	0	0	0	0	1	0	0	1	1	2	0
										30*
				Totals	189	589
Normal individual	Sample type	PDID	Age	Sex			Diagnosis
1	Cord blood	PD40315	0	F	10	0	Normal - previously published
2	Bone marrow	PD40521	29	M	10	31	Normal - previously published
3	Peripheral blood	PD41048	48	M	10	190	Selenoprotein deficiency - previously published
4	Bone marrow	PD49237	60	F	10	34	Normal - unpublished
5	Peripheral blood	PD43976	63	M	10	0	Normal - previously published
6	Bone marrow	PD49236	63	M	10	163	Normal - unpublished
7	Bone marrow	PD47738	75	M	10	0	Normal - previously published
8	Bone marrow	PD48402	76	F	10	0	Normal - previously published
9	Bone marrow	PD45534	77	F	10	190	Normal - previously published
				Totals	90	608

## Sheet: Table2- SBS Signatures Profile
Supplementary Table 2. Mutational profiles per signature
Type	SBS1+SBS5	SBSBlood	SBS7a	SBS9	SBSA	SBSB	SBSC	SBSD	SBSE	SBSF	SBSG	SBSH
A[C>A]A	0.013106	0.0158882	0.0132206	0.0103308	0.00746041	0.00569126	0.00424239	0.0108849	0.00651618	0.0081544	0.00676952	0.0149716
A[C>A]C	0.00516916	0.0074424	0.00162006	0.0147942	0.00950518	0.00333168	0.00224706	0.00616871	0.00645252	0.0290316	0.00731429	0.00556818
A[C>A]G	0.00338413	0.00153868	0.00155228	0.00255244	0.00063564	0.00073953	0.00073638	0.00158902	0.00208932	0.00098132	0.00246807	0.00097442
A[C>A]T	0.00520023	0.00732598	0.00526828	0.00822685	0.00484461	0.00346751	0.00185336	0.00579705	0.00239626	0.00929231	0.00263193	0.00655703
A[C>G]A	0.00518191	0.0147208	0.000887	0.00807333	0.0013524	0.00588549	0.0103383	0.00970565	0.00786192	0.00271523	0.0125232	0.00222548
A[C>G]C	0.00258321	0.0039064	0.00158406	0.00133748	0.00185271	0.00411849	0.0106085	0.00654699	0.0170713	0.00226796	0.00408527	0.00150299
A[C>G]G	0.00156365	0.0014322	0.00146469	0.00057709	0.00031648	0.00042588	0.00050524	0.00069051	0.00154967	0.00112659	0.00125593	0.00071446
A[C>G]T	0.00630929	0.00793686	0.0017377	0.00212332	0.00222202	0.00541401	0.00970115	0.0102203	0.010418	0.00273077	0.00730257	0.00270784
A[C>T]A	0.030504	0.0457223	0.00171612	0.00952235	0.00152574	0.00478744	0.00544903	0.0137195	0.00735399	0.00275389	0.00548681	0.0029145
A[C>T]C	0.00908065	0.0263296	0.0150488	0.00557179	0.00275868	0.00322657	0.0029127	0.0105249	0.00707111	0.00456595	0.00236735	0.0035459
A[C>T]G	0.143039	0.0655935	0.0103118	0.00436943	0.00076506	0.00407155	0.00353653	0.0160755	0.00619383	0.00413064	0.00901647	0.00651027
A[C>T]T	0.0126163	0.0335702	0.00336663	0.0101079	0.00295394	0.00286632	0.00243645	0.011398	0.0108086	0.00376171	0.0141415	0.010278
A[T>A]A	0.00522303	0.00636838	0.0111373	0.0234598	0.0297178	0.0358702	0.0165158	0.0249189	0.00256787	0.00509578	0.0086863	0.0172012
A[T>A]C	0.00410494	0.00799993	0.00229155	0.0140296	0.00234643	0.00156246	0.00102308	0.00327095	0.0111109	0.00664004	0.00900274	0.00124771
A[T>A]G	0.00559261	0.00663904	0.00660733	0.0108518	0.0210107	0.00882212	0.00124049	0.0039943	0.00699569	0.00256265	0.00507291	0.00214308
A[T>A]T	0.00470021	0.00624122	0.0105177	0.0166332	0.023577	0.0173801	0.00385296	0.0109486	0.00313501	0.0067518	0.0177965	0.00421627
A[T>C]A	0.0109022	0.0250973	0.0099716	0.0166972	0.0118991	0.0368237	0.0875023	0.0414065	0.00955039	0.00302489	0.0154723	0.0432841
A[T>C]C	0.00645426	0.00871481	0.00287696	0.0051035	0.00306081	0.00365344	0.00113176	0.00314724	0.00514161	0.00176883	0.00588621	0.00291963
A[T>C]G	0.00890606	0.0217476	0.00300635	0.0110237	0.00587447	0.00620256	0.00199682	0.00523172	0.00905481	0.00069798	0.0178322	0.00303838
A[T>C]T	0.0149768	0.0282656	0.00470398	0.0331958	0.00725125	0.0163686	0.0263837	0.0221221	0.00853535	0.00260214	0.0189066	0.00463812
A[T>G]A	0.00294773	0.00285757	0.00113636	0.0341892	0.00496307	0.00791427	0.0115413	0.00982031	0.00635361	0.00234268	0.0114167	0.00201852
A[T>G]C	0.00120415	0.00165022	0.00049946	0.00490361	0.0003271	0.00042302	0.00051232	0.00075869	0.00333934	0.00070151	0.00286995	0.00030933
A[T>G]G	0.00308404	0.00467948	0.00457849	0.0092547	0.0040985	0.00148519	0.00077078	0.00197561	0.00429118	0.00395433	0.00659353	0.00236146
A[T>G]T	0.00690933	0.00321572	0.00847484	0.0201894	0.00171719	0.00196933	0.00229064	0.00247526	0.00690495	0.00116335	0.0272292	0.00166794
C[C>A]A	0.0109835	0.0164805	0.00566201	0.00634204	0.0114494	0.00941266	0.0117254	0.0167436	0.0336206	0.0191891	0.0118805	0.021777
C[C>A]C	0.00494677	0.00577448	0.00370834	0.00434194	0.011862	0.00352232	0.00172763	0.00393501	0.00927136	0.0156813	0.00714573	0.00235401
C[C>A]G	0.00279136	0.00178674	0.00100592	0.00121811	0.00114555	0.00095918	0.00228519	0.00143593	0.00496579	0.00156805	0.00145516	0.00180934
C[C>A]T	0.0126022	0.00837669	0.00615333	0.00970808	0.00923122	0.00424966	0.00413424	0.00864147	0.0201905	0.0458201	0.0080708	0.00573188
C[C>G]A	0.0062488	0.00619139	0.00137006	0.00274403	0.0021018	0.0234298	0.0615938	0.0379801	0.06239	0.00246341	0.00248558	0.00859364
C[C>G]C	0.00296839	0.00474546	0.00121799	0.0020553	0.00163983	0.0057891	0.0129384	0.0105805	0.0146953	0.003746	0.00274918	0.00210386
C[C>G]G	0.00144311	0.00116624	0.00072698	0.00218793	0.00047244	0.00060291	0.00101313	0.00097263	0.00137479	0.00067126	0.00071535	0.00085229
C[C>G]T	0.00639466	0.00642106	0.00492636	0.00254895	0.00144114	0.0114248	0.0349175	0.0159931	0.0385779	0.00510373	0.00362029	0.00973689
C[C>T]A	0.0184441	0.0267635	0.0336649	0.00791782	0.00393414	0.00980808	0.010778	0.0223602	0.0178559	0.018143	0.0190231	0.0142077
C[C>T]C	0.0207669	0.0266218	0.0570511	0.00404076	0.00801137	0.00591551	0.00260448	0.0107165	0.0081221	0.166883	0.00590442	0.0152745
C[C>T]G	0.0852021	0.0311355	0.00690021	0.0112231	0.000963	0.00294993	0.00363864	0.00891361	0.00703287	0.005296	0.0124612	0.00890456
C[C>T]T	0.0177324	0.0542677	0.0564783	0.00600244	0.00520615	0.0073684	0.00571088	0.0250865	0.0102094	0.119771	0.00891468	0.0040336
C[T>A]A	0.00270825	0.00378959	0.00347324	0.00323444	0.0403314	0.0338059	0.0091574	0.0096029	0.0056925	0.0212171	0.00652446	0.0492474
C[T>A]C	0.0021797	0.00422006	0.00347921	0.00222279	0.0118393	0.00547763	0.00198477	0.00333315	0.00334597	0.0218458	0.0120672	0.00546257
C[T>A]G	0.0048785	0.00527856	0.006324	0.00480805	0.0614693	0.0297475	0.00347605	0.0059367	0.0165789	0.0243785	0.0150897	0.0100225
C[T>A]T	0.00626315	0.00486244	0.01691	0.00348151	0.0427064	0.0362347	0.0106921	0.0160497	0.0227773	0.0446067	0.0217332	0.0162217
C[T>C]A	0.0045278	0.00829995	0.00362509	0.0064589	0.0113271	0.0177629	0.0269471	0.0117768	0.009941	0.00458035	0.0124442	0.0422594
C[T>C]C	0.00629359	0.0085508	0.00726119	0.00658647	0.00443407	0.00451041	0.0017832	0.00404791	0.00695143	0.00720893	0.0115716	0.0061393
C[T>C]G	0.00531771	0.0101804	0.00370661	0.00693818	0.0108461	0.00938427	0.00215143	0.0035247	0.00723292	0.00633617	0.0257733	0.00283925
C[T>C]T	0.00772213	0.00943606	0.0114529	0.0183187	0.0167392	0.0157195	0.025696	0.0168167	0.0150837	0.0143537	0.0442542	0.0289749
C[T>G]A	0.00208582	0.00162172	0.00301267	0.0263507	0.00709158	0.0205996	0.0275529	0.020353	0.00452223	0.0024676	0.0057378	0.0297461
C[T>G]C	0.00339597	0.00274109	0.00314848	0.00454691	0.00114493	0.00170854	0.00269898	0.00205086	0.0031316	0.0014442	0.0145299	0.00071697
C[T>G]G	0.00232664	0.00396849	0.00869913	0.0114009	0.0132758	0.00668208	0.00241379	0.00360222	0.00430407	0.00462057	0.0126461	0.00552601
C[T>G]T	0.00557291	0.00316466	0.0154011	0.0348292	0.0063013	0.0165384	0.0275401	0.0215667	0.0154655	0.00250956	0.118254	0.0289667
G[C>A]A	0.0146726	0.00982925	0.00299568	0.017809	0.00502506	0.00340763	0.00288132	0.00631239	0.00759887	0.0306405	0.0219685	0.0305649
G[C>A]C	0.00349198	0.0045769	0.002343	0.00614253	0.00486152	0.00149557	0.00190058	0.00337602	0.00263953	0.0549245	0.00542489	0.00423875
G[C>A]G	0.00188379	0.00126741	0.00127264	0.00814951	0.00072735	0.00019559	0.00063707	0.00085937	0.00409772	0.00091401	0.00099462	0.00213479
G[C>A]T	0.00749258	0.00530448	0.00355447	0.0139705	0.00423717	0.00177606	0.00276763	0.00448371	0.0112293	0.0110461	0.00643478	0.00619592
G[C>G]A	0.00366846	0.00546035	0.00147592	0.00332232	0.00129375	0.00630582	0.0120005	0.0106962	0.0157893	0.00426536	0.00440237	0.02354
G[C>G]C	0.00346783	0.00345315	0.00097341	0.00484978	0.00131311	0.00251028	0.00556213	0.00417594	0.0186438	0.0212125	0.00441028	0.00101059
G[C>G]G	0.00112522	0.00091612	0.00132228	0.00080317	0.00035075	0.00044853	0.00094794	0.00092415	0.00430376	0.00057158	0.00109873	0.00064399
G[C>G]T	0.00286104	0.00444142	0.00321145	0.00338333	0.00152591	0.00327557	0.00865099	0.00527079	0.0161763	0.0113756	0.00383713	0.00389643
G[C>T]A	0.0234582	0.0200124	0.0125002	0.0138722	0.00210876	0.00454908	0.00715656	0.0144586	0.0393211	0.0214513	0.00495573	0.0128904
G[C>T]C	0.0255526	0.0258018	0.00720254	0.0265374	0.00255329	0.0030287	0.00464595	0.0158501	0.0572212	0.0146789	0.00604775	0.00479099
G[C>T]G	0.087266	0.0333228	0.00893451	0.00635769	0.00131112	0.00251048	0.00271474	0.0107512	0.00598123	0.0044089	0.00440746	0.00835772
G[C>T]T	0.0130717	0.0402338	0.0032061	0.0128421	0.00390274	0.00302278	0.00467044	0.0154792	0.0178915	0.0127217	0.00432777	0.0054885
G[T>A]A	0.00222791	0.00280143	0.00444699	0.00796171	0.0665232	0.0318708	0.00961676	0.0102511	0.00377332	0.00247627	0.00303821	0.0295731
G[T>A]C	0.00223362	0.00289725	0.00264413	0.0112477	0.00578772	0.00264603	0.00065143	0.0018489	0.00521026	0.00420368	0.00494271	0.00134651
G[T>A]G	0.00273148	0.00328445	0.00340544	0.00351107	0.0828394	0.02106	0.00108842	0.00271245	0.00453924	0.00295284	0.00435617	0.0143445
G[T>A]T	0.00450756	0.00381262	0.00318698	0.00556441	0.0441706	0.0292551	0.00701121	0.0114067	0.00559767	0.00266281	0.00893182	0.00995803
G[T>C]A	0.00334289	0.00794396	0.00146042	0.00317745	0.0255652	0.0255004	0.0287466	0.0106017	0.00306002	0.00226566	0.00184371	0.0016577
G[T>C]C	0.0044167	0.00577263	0.00106278	0.0114842	0.00295714	0.00233274	0.00082377	0.00193435	0.00718973	0.0139834	0.00776711	0.00417342
G[T>C]G	0.00416792	0.00724605	0.00228037	0.00494798	0.0193653	0.0108702	0.00092946	0.00232395	0.00382851	0.0014732	0.0154846	0.00494742
G[T>C]T	0.00553845	0.013052	0.0107473	0.0152012	0.0227763	0.0238373	0.0200887	0.0145939	0.0103908	0.00264646	0.00946847	0.00418402
G[T>G]A	0.00215773	0.00144442	0.00212617	0.00641884	0.00850517	0.0185032	0.0231113	0.0173724	0.00358117	0.00140915	0.00172874	0.0209748
G[T>G]C	0.00106293	0.00101845	0.00090094	0.00666606	0.00045526	0.00069942	0.00052794	0.00090939	0.00087158	0.00384905	0.00480927	0.00217304
G[T>G]G	0.0034534	0.00316903	0.00550582	0.00204391	0.0188431	0.00692339	0.00092685	0.00192646	0.00448491	0.0024087	0.0031937	0.00656737
G[T>G]T	0.0046079	0.00173854	0.0063186	0.0295391	0.0133429	0.00948216	0.00937973	0.00918416	0.00576909	0.00101951	0.0272947	0.0118681
T[C>A]A	0.00638361	0.00512945	0.00681047	0.0159111	0.00848149	0.00690485	0.00524062	0.0120672	0.00735372	0.00638983	0.0110254	0.0168399
T[C>A]C	0.00713192	0.00451943	0.00685305	0.00596707	0.00729346	0.00299962	0.00265916	0.00492394	0.0104541	0.00998946	0.00427564	0.00260542
T[C>A]G	0.00238344	0.00114616	0.00098448	0.00474709	0.0004557	0.0003	0.00083568	0.00087292	0.00561478	0.00052247	0.00140613	0.00084847
T[C>A]T	0.0153434	0.00515283	0.00696763	0.035254	0.00799318	0.00403785	0.00421255	0.00866847	0.013996	0.0102271	0.00499807	0.0110197
T[C>G]A	0.00390052	0.00424771	0.00494625	0.00241152	0.00243635	0.0124703	0.0225134	0.0204738	0.0286348	0.00476446	0.00183945	0.0110541
T[C>G]C	0.00348055	0.00535672	0.00042976	0.00375417	0.00190791	0.00579197	0.0140689	0.00866539	0.0291326	0.00286119	0.00204527	0.00050483
T[C>G]G	0.00153998	0.00097776	0.00031091	0.00125173	0.00045773	0.00024591	0.00060512	0.00057431	0.00264596	0.00015193	0.0012053	0.00073022
T[C>G]T	0.0102444	0.0079173	0.00349616	0.00231965	0.00499156	0.0105169	0.0214871	0.0157667	0.0282281	0.00917421	0.0137921	0.0106771
T[C>T]A	0.012168	0.014912	0.0815442	0.00449085	0.0018639	0.00735219	0.00594685	0.0140746	0.00362781	0.00292301	0.00652683	0.00895851
T[C>T]C	0.0125583	0.0186634	0.202296	0.00555271	0.00834169	0.00961213	0.00351803	0.014599	0.00820449	0.00996696	0.00844021	0.0103714
T[C>T]G	0.0626385	0.0213185	0.0324478	0.00480729	0.00085971	0.00197121	0.00170469	0.00755497	0.00527856	0.00190065	0.00596011	0.00443478
T[C>T]T	0.015073	0.0222747	0.0614559	0.00643354	0.00524377	0.00730331	0.00390682	0.0159466	0.00630638	0.0101324	0.0141967	0.00975631
T[T>A]A	0.00782248	0.00388176	0.00389117	0.0223993	0.0349132	0.0433965	0.0179041	0.0168611	0.0105689	0.00414194	0.00868119	0.0557315
T[T>A]C	0.00229904	0.00348438	0.00395332	0.00318685	0.00463513	0.00394936	0.00161546	0.00281628	0.0027832	0.00231679	0.00304312	0.0019265
T[T>A]G	0.00239224	0.00283243	0.00376279	0.0121703	0.0248314	0.0168798	0.00313477	0.00429119	0.00764562	0.00169554	0.00476811	0.0043528
T[T>A]T	0.00865455	0.00612532	0.0349908	0.0126068	0.0596203	0.0611801	0.0148046	0.0279773	0.00358855	0.003453	0.0114112	0.0162481
T[T>C]A	0.00605042	0.00980399	0.00814599	0.0148284	0.00882919	0.028998	0.061652	0.0213021	0.017017	0.00213899	0.00549548	0.0604027
T[T>C]C	0.00596027	0.00698933	0.00830513	0.0159798	0.00385305	0.00356851	0.00117997	0.00282327	0.00405097	0.00333511	0.0115818	0.0033196
T[T>C]G	0.00444641	0.00722164	0.00539487	0.00388217	0.00423372	0.00431392	0.00158963	0.00305017	0.00196272	0.00101767	0.0140952	0.00240983
T[T>C]T	0.00665052	0.0151894	0.00956903	0.0155585	0.0102337	0.0228021	0.0469032	0.0267426	0.0071392	0.00321651	0.02164	0.0244062
T[T>G]A	0.0031692	0.00257929	0.00555327	0.0557815	0.00537817	0.0357684	0.0586868	0.0389069	0.0065291	0.00237214	0.00455624	0.0509247
T[T>G]C	0.0016053	0.00225255	0.00287345	0.00415585	0.00030693	0.00135696	0.00199106	0.00203644	0.00315312	0.00105013	0.00229962	0.00077182
T[T>G]G	0.00300767	0.0036752	0.00753757	0.0112938	0.008389	0.0050368	0.00315672	0.00408396	0.00295606	0.00469583	0.00437882	0.0032586
T[T>G]T	0.0100961	0.00481938	0.0154632	0.0428269	0.00710743	0.0216318	0.0387544	0.0318058	0.0178415	0.00327776	0.0639894	0.00790735

## Sheet: Table3 - Cosine similarity
Supplementary Table 3: Cosine similarity values between extracted mutational signatures and COSMIC mutational signatures, and between the extracted mutational signatures themselves
	SBS1_COSMIC	SBS5_COSMIC	SBS1+5_COSMIC	SBS7a_COSMIC	SBS9_COSMIC	SBS17b_COSMIC	SBS25_COSMIC	SBS31_COSMIC	SBS17_SIGNAL	Melphalan	SBSBlood_Machado_et_al	SBS1+5	SBSBlood	SBSC	SBSB	SBSD	SBSA	SBSE	SBSF	SBS7a	SBS17b	SBSH	SBS9
SBS1+5	0.928438	0.491558	0.977998	0.189174	0.258643	0.0493592	0.434268	0.278692	0.180152	0.242415	0.519383	1	0.78489	0.207622	0.233038	0.43872	0.156975	0.353581	0.249463	0.282917	0.279593	0.280753	0.333254
SBSBlood	0.563482	0.81898	0.723685	0.318572	0.394247	0.0404084	0.582931	0.576196	0.215773	0.463992	0.929345	0.78489	1	0.374171	0.381365	0.66191	0.259282	0.525053	0.490971	0.451254	0.388426	0.404294	0.471759
SBS7a	0.0931267	0.49245	0.208852	0.931685	0.263652	0.0866037	0.316482	0.48652	0.207753	0.18098	0.487915	0.282917	0.451254	0.192409	0.307414	0.429733	0.230348	0.255281	0.392439	1	0.281051	0.278557	0.263193
SBS9	0.103232	0.632254	0.253101	0.0986674	0.91644	0.374135	0.536859	0.2526	0.542842	0.46912	0.507276	0.333254	0.471759	0.623302	0.638708	0.761003	0.412141	0.528585	0.251359	0.263193	0.686209	0.651183	1
SBSA	0.0204124	0.368296	0.110849	0.0682151	0.364739	0.0713445	0.835098	0.253964	0.212652	0.2321	0.296049	0.156975	0.259282	0.338246	0.815325	0.483452	1	0.331711	0.260444	0.230348	0.357765	0.555484	0.412141
SBSC	0.0439039	0.5994	0.190246	0.0602544	0.667911	0.211211	0.456169	0.202173	0.361663	0.684474	0.410572	0.207622	0.374171	1	0.738224	0.866774	0.338246	0.59903	0.152906	0.192409	0.476115	0.749292	0.623302
SBSB	0.0540757	0.556479	0.188887	0.11565	0.637494	0.161231	0.762418	0.288557	0.338085	0.509971	0.420395	0.233038	0.381365	0.738224	1	0.819341	0.815325	0.504916	0.256406	0.307414	0.496885	0.795979	0.638708
SBSD	0.187817	0.765095	0.36421	0.249429	0.742031	0.231218	0.64629	0.427469	0.42923	0.736728	0.693599	0.43872	0.66191	0.866774	0.819341	1	0.483452	0.722897	0.371442	0.429733	0.595811	0.759101	0.761003
SBSE	0.0937404	0.610076	0.238816	0.125195	0.424767	0.152572	0.537854	0.307787	0.309281	0.837665	0.578294	0.353581	0.525053	0.59903	0.504916	0.722897	0.331711	1	0.354197	0.255281	0.444457	0.485565	0.528585
SBSF	0.0391157	0.414669	0.139666	0.218237	0.225124	0.0227397	0.382213	0.951781	0.135776	0.277948	0.567551	0.249463	0.490971	0.152906	0.256406	0.371442	0.260444	0.354197	1	0.392439	0.241293	0.29359	0.251359
SBS17b	0.100498	0.530067	0.225043	0.11608	0.77135	0.795531	0.484892	0.252874	0.928993	0.23357	0.413364	0.279593	0.388426	0.476115	0.496885	0.595811	0.357765	0.444457	0.241293	0.281051	1	0.496669	0.686209
SBSH	0.0970842	0.549378	0.226726	0.133817	0.637604	0.209958	0.619102	0.302237	0.374529	0.547632	0.434901	0.280753	0.404294	0.749292	0.795979	0.759101	0.555484	0.485565	0.29359	0.278557	0.496669	1	0.651183

## Sheet: Table4- ID Signatures Profiles
Supplementary Table 4. Mutational profiles per indels signature
Type	ID83A	ID3/5/9	ID1/2
1:Del:C:0	0.0481839	0.124652	0.0393537
1:Del:C:1	0.0303518	0.0881672	0.0163676
1:Del:C:2	0.0137387	0.0368141	0.0176895
1:Del:C:3	0.00485175	0.0152689	0.00491174
1:Del:C:4	0.00343432	0.00805493	0.00400544
1:Del:C:5	0.00137772	0.00416861	0.00961162
1:Del:T:0	0.0404571	0.100769	0.00935048
1:Del:T:1	0.0201971	0.0536288	0.0106159
1:Del:T:2	0.0371296	0.0478102	0.00600516
1:Del:T:3	0.155564	0.0371546	0.0106707
1:Del:T:4	0.224826	0.0242334	0.0143364
1:Del:T:5	0.288442	0.0387699	0.0745983
1:Ins:C:0	0.00310428	0.00507005	0.0071523
1:Ins:C:1	0.00177601	0.00556639	0.00243571
1:Ins:C:2	0.00124234	0.00398118	0.00229848
1:Ins:C:3	0.000533564	0.00148452	0.00190791
1:Ins:C:4	0.000534351	0.00128275	0.0016933
1:Ins:C:5	0.0010007	0.00559253	0.00412362
1:Ins:T:0	0.0133998	0.00601313	0.00238359
1:Ins:T:1	0.00638127	0.0379117	0.0116873
1:Ins:T:2	0.00152176	0.00925422	0.00200938
1:Ins:T:3	0.00642361	0.00976214	0.00702059
1:Ins:T:4	0.000840173	0.00477911	0.00383991
1:Ins:T:5	0.0196895	0.0392321	0.489839
2:Del:R:0	0.00392965	0.0111748	0.00529609
2:Del:R:1	0.00375784	0.0116729	0.00403292
2:Del:R:2	0.000960374	0.00331697	0.00134711
2:Del:R:3	0.000655879	0.0010928	0.00300362
2:Del:R:4	5.94e-05	0.000222312	0.00136893
2:Del:R:5	6.07e-07	5.38e-05	0.0516848
3:Del:R:0	0.000784469	0.00525444	0.00235018
3:Del:R:1	0.00342719	0.0123539	0.00414392
3:Del:R:2	0.000275508	0.0022743	0.000700099
3:Del:R:3	3.48e-05	0.000390567	0.00211852
3:Del:R:4	0.000107968	4.34e-05	0.00181824
3:Del:R:5	3.15e-07	3.94e-05	0.00675993
4:Del:R:0	0.000872759	0.00480999	0.00117847
4:Del:R:1	0.00465183	0.0190252	0.00428094
4:Del:R:2	0.000241865	0.00384044	0.000225313
4:Del:R:3	0.000198237	0.00131521	0.00382859
4:Del:R:4	4.04e-05	0.000256669	0.00201007
4:Del:R:5	9.92e-05	3.79e-05	0.00157277
5:Del:R:0	0.00280795	0.0232739	0.00717439
5:Del:R:1	0.00106072	0.00779101	0.00874081
5:Del:R:2	0.000510063	0.00094408	0.0117204
5:Del:R:3	5.14e-05	8.85e-05	0.0160823
5:Del:R:4	5.56e-05	7.26e-05	0.0104195
5:Del:R:5	3.37e-07	5.29e-06	0.00225437
2:Ins:R:0	0.00391209	0.00504205	0.00456569
2:Ins:R:1	0.000971191	0.0051488	0.0028104
2:Ins:R:2	0.000831335	0.00209494	0.00262016
2:Ins:R:3	0.000286032	0.000468265	0.00113029
2:Ins:R:4	0.000177525	0.000305412	0.00035426
2:Ins:R:5	0.000365079	0.00161684	0.0121727
3:Ins:R:0	0.000428317	0.00230834	0.00194898
3:Ins:R:1	0.00118922	0.0037809	0.000961859
3:Ins:R:2	7.32e-05	0.000521742	0.000133158
3:Ins:R:3	7.88e-05	1.52e-06	4.56e-06
3:Ins:R:4	4.42e-05	0.000118811	3.24e-06
3:Ins:R:5	0.000110396	0.000262092	0.000240706
4:Ins:R:0	0.000929992	0.00239706	0.00190294
4:Ins:R:1	0.000473115	0.00369667	0.00164629
4:Ins:R:2	8.13e-05	0.000154565	0.00113782
4:Ins:R:3	4.77e-05	5.86e-05	1.22e-05
4:Ins:R:4	2.25e-07	0.000137379	4.8e-05
4:Ins:R:5	0.000140509	0.000563399	0.0019349
5:Ins:R:0	0.00127778	0.00660567	0.00125254
5:Ins:R:1	0.00774801	0.0291637	0.0116099
5:Ins:R:2	3e-05	0.000490064	0.000226072
5:Ins:R:3	4.1e-05	0.000232506	0.00195989
5:Ins:R:4	3.41e-05	0.000303671	0.000586476
5:Ins:R:5	6.31e-05	0.000156972	0.000586269
2:Del:M:1	0.00465259	0.014412	0.00692816
3:Del:M:1	0.000999212	0.00504156	0.0026954
3:Del:M:2	0.00258517	0.00788939	0.00219425
4:Del:M:1	0.000812692	0.00551499	0.00195948
4:Del:M:2	0.00330499	0.0114712	0.00235163
4:Del:M:3	0.00536406	0.0151341	0.00438028
5:Del:M:1	0.00384665	0.0211535	0.00268408
5:Del:M:2	0.00312571	0.0140282	0.00268698
5:Del:M:3	0.00298286	0.00973532	0.0017439
5:Del:M:4	0.00223525	0.00709733	0.00463838
5:Del:M:5	0.00117076	0.00412057	0.00986813

## Sheet: Table5 - ttest cell type
Supplementary Table 5: Equal variance t-test p-values to determine the correlation of signatures with corresponding treatments. t-test was performed on the fraction of signatures present in the group with treatment vs the group with the treatment within each cell type. p-value < 0.05 was considered significant.
cell_type	Signature	p.value	p.value.fdr	p.value.bonferroni	Chemo Treatment
B cells	SBSA	0.249716	0.907438	1	5FU/Capecitabine			Signatures associated to chemotherapy treatment
B cells	SBSB	0.380004	0.907438	1	5FU/Capecitabine			Signatures significant due to overlapping treatments
B cells	SBSC	NA	NA	NA	5FU/Capecitabine
B cells	SBSD	0.531203	1	1	5FU/Capecitabine
B cells	SBSE	0.28059	0.907438	1	5FU/Capecitabine
B cells	SBSF	0.275776	0.907438	1	5FU/Capecitabine
B cells	SBSG	0	3e-07	3e-07	5FU/Capecitabine
B cells	SBSH	NA	NA	NA	5FU/Capecitabine
HSPCs	SBSA	0.449634	0.949227	1	5FU/Capecitabine
HSPCs	SBSB	0.405178	0.907438	1	5FU/Capecitabine
HSPCs	SBSC	0.379899	0.907438	1	5FU/Capecitabine
HSPCs	SBSD	0.213445	0.907438	1	5FU/Capecitabine
HSPCs	SBSE	0.103256	0.907438	1	5FU/Capecitabine
HSPCs	SBSF	0.480632	0.978429	1	5FU/Capecitabine
HSPCs	SBSG	NA	NA	NA	5FU/Capecitabine
HSPCs	SBSH	NA	NA	NA	5FU/Capecitabine
Memory T cells	SBSA	0.357449	0.907438	1	5FU/Capecitabine
Memory T cells	SBSB	0.186164	0.907438	1	5FU/Capecitabine
Memory T cells	SBSC	NA	NA	NA	5FU/Capecitabine
Memory T cells	SBSD	0.547494	1	1	5FU/Capecitabine
Memory T cells	SBSE	0.305056	0.907438	1	5FU/Capecitabine
Memory T cells	SBSF	NA	NA	NA	5FU/Capecitabine
Memory T cells	SBSG	0.0014424	0.0411092	0.0822185	5FU/Capecitabine
Memory T cells	SBSH	0.357449	0.907438	1	5FU/Capecitabine
Monocytes	SBSA	0.241308	0.907438	1	5FU/Capecitabine
Monocytes	SBSB	0.357449	0.907438	1	5FU/Capecitabine
Monocytes	SBSC	NA	NA	NA	5FU/Capecitabine
Monocytes	SBSD	0.249328	0.907438	1	5FU/Capecitabine
Monocytes	SBSE	0.305056	0.907438	1	5FU/Capecitabine
Monocytes	SBSF	0.40241	0.907438	1	5FU/Capecitabine
Monocytes	SBSG	NA	NA	NA	5FU/Capecitabine
Monocytes	SBSH	NA	NA	NA	5FU/Capecitabine
Naive T cells	SBSA	0.322045	0.907438	1	5FU/Capecitabine
Naive T cells	SBSB	0.362439	0.907438	1	5FU/Capecitabine
Naive T cells	SBSC	0.362439	0.907438	1	5FU/Capecitabine
Naive T cells	SBSD	0.413919	0.907438	1	5FU/Capecitabine
Naive T cells	SBSE	0.303673	0.907438	1	5FU/Capecitabine
Naive T cells	SBSF	NA	NA	NA	5FU/Capecitabine
Naive T cells	SBSG	0.0097084	0.18446	0.55338	5FU/Capecitabine
Naive T cells	SBSH	0.362439	0.907438	1	5FU/Capecitabine
B cells	SBSA	NA	NA	NA	Bendamustine
B cells	SBSB	NA	NA	NA	Bendamustine
B cells	SBSC	NA	NA	NA	Bendamustine
B cells	SBSD	NA	NA	NA	Bendamustine
B cells	SBSE	NA	NA	NA	Bendamustine
B cells	SBSF	NA	NA	NA	Bendamustine
B cells	SBSG	NA	NA	NA	Bendamustine
B cells	SBSH	NA	NA	NA	Bendamustine
HSPCs	SBSA	0.921596	1	1	Bendamustine
HSPCs	SBSB	0.0020894	0.0297736	0.119094	Bendamustine
HSPCs	SBSC	0.614835	1	1	Bendamustine
HSPCs	SBSD	0	0	0	Bendamustine
HSPCs	SBSE	0.644757	1	1	Bendamustine
HSPCs	SBSF	0.542258	1	1	Bendamustine
HSPCs	SBSG	NA	NA	NA	Bendamustine
HSPCs	SBSH	NA	NA	NA	Bendamustine
Memory T cells	SBSA	NA	NA	NA	Bendamustine
Memory T cells	SBSB	NA	NA	NA	Bendamustine
Memory T cells	SBSC	NA	NA	NA	Bendamustine
Memory T cells	SBSD	NA	NA	NA	Bendamustine
Memory T cells	SBSE	NA	NA	NA	Bendamustine
Memory T cells	SBSF	NA	NA	NA	Bendamustine
Memory T cells	SBSG	NA	NA	NA	Bendamustine
Memory T cells	SBSH	NA	NA	NA	Bendamustine
Monocytes	SBSA	0.622942	1	1	Bendamustine
Monocytes	SBSB	0.0011515	0.021879	0.065637	Bendamustine
Monocytes	SBSC	NA	NA	NA	Bendamustine
Monocytes	SBSD	0	0	0	Bendamustine
Monocytes	SBSE	0.742147	1	1	Bendamustine
Monocytes	SBSF	0.721862	1	1	Bendamustine
Monocytes	SBSG	NA	NA	NA	Bendamustine
Monocytes	SBSH	NA	NA	NA	Bendamustine
Naive T cells	SBSA	NA	NA	NA	Bendamustine
Naive T cells	SBSB	NA	NA	NA	Bendamustine
Naive T cells	SBSC	NA	NA	NA	Bendamustine
Naive T cells	SBSD	NA	NA	NA	Bendamustine
Naive T cells	SBSE	NA	NA	NA	Bendamustine
Naive T cells	SBSF	NA	NA	NA	Bendamustine
Naive T cells	SBSG	NA	NA	NA	Bendamustine
Naive T cells	SBSH	NA	NA	NA	Bendamustine
B cells	SBSA	0.676475	1	1	Carboplatin/Cisplatin
B cells	SBSB	0.748634	1	1	Carboplatin/Cisplatin
B cells	SBSC	NA	NA	NA	Carboplatin/Cisplatin
B cells	SBSD	0.698536	1	1	Carboplatin/Cisplatin
B cells	SBSE	NA	NA	NA	Carboplatin/Cisplatin
B cells	SBSF	2e-07	6.2e-06	1.24e-05	Carboplatin/Cisplatin
B cells	SBSG	0.232902	1	1	Carboplatin/Cisplatin
B cells	SBSH	NA	NA	NA	Carboplatin/Cisplatin
HSPCs	SBSA	0.754761	1	1	Carboplatin/Cisplatin
HSPCs	SBSB	0.731114	1	1	Carboplatin/Cisplatin
HSPCs	SBSC	0.717123	1	1	Carboplatin/Cisplatin
HSPCs	SBSD	0.50795	1	1	Carboplatin/Cisplatin
HSPCs	SBSE	NA	NA	NA	Carboplatin/Cisplatin
HSPCs	SBSF	0	0	0	Carboplatin/Cisplatin
HSPCs	SBSG	NA	NA	NA	Carboplatin/Cisplatin
HSPCs	SBSH	NA	NA	NA	Carboplatin/Cisplatin
Memory T cells	SBSA	NA	NA	NA	Carboplatin/Cisplatin
Memory T cells	SBSB	NA	NA	NA	Carboplatin/Cisplatin
Memory T cells	SBSC	NA	NA	NA	Carboplatin/Cisplatin
Memory T cells	SBSD	NA	NA	NA	Carboplatin/Cisplatin
Memory T cells	SBSE	NA	NA	NA	Carboplatin/Cisplatin
Memory T cells	SBSF	NA	NA	NA	Carboplatin/Cisplatin
Memory T cells	SBSG	NA	NA	NA	Carboplatin/Cisplatin
Memory T cells	SBSH	NA	NA	NA	Carboplatin/Cisplatin
Monocytes	SBSA	NA	NA	NA	Carboplatin/Cisplatin
Monocytes	SBSB	NA	NA	NA	Carboplatin/Cisplatin
Monocytes	SBSC	NA	NA	NA	Carboplatin/Cisplatin
Monocytes	SBSD	NA	NA	NA	Carboplatin/Cisplatin
Monocytes	SBSE	NA	NA	NA	Carboplatin/Cisplatin
Monocytes	SBSF	NA	NA	NA	Carboplatin/Cisplatin
Monocytes	SBSG	NA	NA	NA	Carboplatin/Cisplatin
Monocytes	SBSH	NA	NA	NA	Carboplatin/Cisplatin
Naive T cells	SBSA	NA	NA	NA	Carboplatin/Cisplatin
Naive T cells	SBSB	NA	NA	NA	Carboplatin/Cisplatin
Naive T cells	SBSC	NA	NA	NA	Carboplatin/Cisplatin
Naive T cells	SBSD	NA	NA	NA	Carboplatin/Cisplatin
Naive T cells	SBSE	NA	NA	NA	Carboplatin/Cisplatin
Naive T cells	SBSF	NA	NA	NA	Carboplatin/Cisplatin
Naive T cells	SBSG	NA	NA	NA	Carboplatin/Cisplatin
Naive T cells	SBSH	NA	NA	NA	Carboplatin/Cisplatin
B cells	SBSA	NA	NA	NA	Chlorambucil
B cells	SBSB	NA	NA	NA	Chlorambucil
B cells	SBSC	NA	NA	NA	Chlorambucil
B cells	SBSD	NA	NA	NA	Chlorambucil
B cells	SBSE	NA	NA	NA	Chlorambucil
B cells	SBSF	NA	NA	NA	Chlorambucil
B cells	SBSG	NA	NA	NA	Chlorambucil
B cells	SBSH	NA	NA	NA	Chlorambucil
HSPCs	SBSA	0.601818	1	1	Chlorambucil
HSPCs	SBSB	2e-07	9e-06	9e-06	Chlorambucil
HSPCs	SBSC	5.89e-05	0.0016776	0.0033552	Chlorambucil
HSPCs	SBSD	0.0315028	0.598553	1	Chlorambucil
HSPCs	SBSE	0.757329	1	1	Chlorambucil
HSPCs	SBSF	0.683191	1	1	Chlorambucil
HSPCs	SBSG	NA	NA	NA	Chlorambucil
HSPCs	SBSH	NA	NA	NA	Chlorambucil
Memory T cells	SBSA	NA	NA	NA	Chlorambucil
Memory T cells	SBSB	NA	NA	NA	Chlorambucil
Memory T cells	SBSC	NA	NA	NA	Chlorambucil
Memory T cells	SBSD	NA	NA	NA	Chlorambucil
Memory T cells	SBSE	NA	NA	NA	Chlorambucil
Memory T cells	SBSF	NA	NA	NA	Chlorambucil
Memory T cells	SBSG	NA	NA	NA	Chlorambucil
Memory T cells	SBSH	NA	NA	NA	Chlorambucil
Monocytes	SBSA	NA	NA	NA	Chlorambucil
Monocytes	SBSB	NA	NA	NA	Chlorambucil
Monocytes	SBSC	NA	NA	NA	Chlorambucil
Monocytes	SBSD	NA	NA	NA	Chlorambucil
Monocytes	SBSE	NA	NA	NA	Chlorambucil
Monocytes	SBSF	NA	NA	NA	Chlorambucil
Monocytes	SBSG	NA	NA	NA	Chlorambucil
Monocytes	SBSH	NA	NA	NA	Chlorambucil
Naive T cells	SBSA	NA	NA	NA	Chlorambucil
Naive T cells	SBSB	NA	NA	NA	Chlorambucil
Naive T cells	SBSC	NA	NA	NA	Chlorambucil
Naive T cells	SBSD	NA	NA	NA	Chlorambucil
Naive T cells	SBSE	NA	NA	NA	Chlorambucil
Naive T cells	SBSF	NA	NA	NA	Chlorambucil
Naive T cells	SBSG	NA	NA	NA	Chlorambucil
Naive T cells	SBSH	NA	NA	NA	Chlorambucil
B cells	SBSA	1e-07	2.4e-06	5.6e-06	Procarbazine
B cells	SBSB	0.0007945	0.0064694	0.0452858	Procarbazine
B cells	SBSC	NA	NA	NA	Procarbazine
B cells	SBSD	0.0014609	0.0075701	0.0832706	Procarbazine
B cells	SBSE	0.748634	1	1	Procarbazine
B cells	SBSF	0.667793	1	1	Procarbazine
B cells	SBSG	0.232902	0.698707	1	Procarbazine
B cells	SBSH	NA	NA	NA	Procarbazine
HSPCs	SBSA	4.9e-06	5.63e-05	0.0002816	Procarbazine
HSPCs	SBSB	1e-07	2.4e-06	7.3e-06	Procarbazine
HSPCs	SBSC	0.874731	1	1	Procarbazine
HSPCs	SBSD	0.0315028	0.0997587	1	Procarbazine
HSPCs	SBSE	0.757329	1	1	Procarbazine
HSPCs	SBSF	0.683191	1	1	Procarbazine
HSPCs	SBSG	NA	NA	NA	Procarbazine
HSPCs	SBSH	NA	NA	NA	Procarbazine
Memory T cells	SBSA	0.0011515	0.0065637	0.065637	Procarbazine
Memory T cells	SBSB	0	0	0	Procarbazine
Memory T cells	SBSC	NA	NA	NA	Procarbazine
Memory T cells	SBSD	0.0027673	0.0100093	0.157735	Procarbazine
Memory T cells	SBSE	0.742147	1	1	Procarbazine
Memory T cells	SBSF	NA	NA	NA	Procarbazine
Memory T cells	SBSG	0.326766	0.931283	1	Procarbazine
Memory T cells	SBSH	0.0011515	0.0065637	0.065637	Procarbazine
Monocytes	SBSA	1.5e-06	2.08e-05	8.32e-05	Procarbazine
Monocytes	SBSB	0.0011515	0.0065637	0.065637	Procarbazine
Monocytes	SBSC	NA	NA	NA	Procarbazine
Monocytes	SBSD	0.0225146	0.0754902	1	Procarbazine
Monocytes	SBSE	0.742147	1	1	Procarbazine
Monocytes	SBSF	0.721862	1	1	Procarbazine
Monocytes	SBSG	NA	NA	NA	Procarbazine
Monocytes	SBSH	NA	NA	NA	Procarbazine
Naive T cells	SBSA	0.0006404	0.0060836	0.0365016	Procarbazine
Naive T cells	SBSB	0.0024287	0.0098882	0.138435	Procarbazine
Naive T cells	SBSC	0.0024287	0.0098882	0.138435	Procarbazine
Naive T cells	SBSD	0.0028096	0.0100093	0.16015	Procarbazine
Naive T cells	SBSE	0.727505	1	1	Procarbazine
Naive T cells	SBSF	NA	NA	NA	Procarbazine
Naive T cells	SBSG	0.420557	1	1	Procarbazine
Naive T cells	SBSH	0.0024287	0.0098882	0.138435	Procarbazine

## Sheet: Table6 - ttest patient
Supplementary Table 6: Equal variance t-test p-values to determine the correlation of signatures with corresponding treatments. T-test was performed on the fraction of signatures present in the group with treatment vs the group with the treatment. p-value < 0.05 was considered significant.
Signature	p.value	p.value.fdr	p.value.bonferroni	Chemo Treatment
SBSA	0.0301213	0.068882	0.240971	5FU/Capecitabine			Signatures associated to chemotherapy treatment
SBSB	0.175887	0.234515	1	5FU/Capecitabine			Signatures significant due to overlapping treatments
SBSC	0.230233	0.260904	1	5FU/Capecitabine
SBSD	0.034441	0.068882	0.275528	5FU/Capecitabine
SBSE	0.0105712	0.0422848	0.0845696	5FU/Capecitabine
SBSF	0.138683	0.221893	1	5FU/Capecitabine
SBSG	0	0	0	5FU/Capecitabine
SBSH	0.260904	0.260904	1	5FU/Capecitabine
SBSA	0.49058	0.718896	1	Carboplatin/Cisplatin
SBSB	0.665136	0.718896	1	Carboplatin/Cisplatin
SBSC	0.701001	0.718896	1	Carboplatin/Cisplatin
SBSD	0.352297	0.718896	1	Carboplatin/Cisplatin
SBSE	0.600639	0.718896	1	Carboplatin/Cisplatin
SBSF	0	0	0	Carboplatin/Cisplatin
SBSG	0.381041	0.718896	1	Carboplatin/Cisplatin
SBSH	0.718896	0.718896	1	Carboplatin/Cisplatin
SBSA	0.465565	0.504359	1	Bendamustine
SBSB	3e-07	1e-06	2.1e-06	Bendamustine
SBSC	0.219293	0.350869	1	Bendamustine
SBSD	0	0	0	Bendamustine
SBSE	0.50327	0.504359	1	Bendamustine
SBSF	0.504359	0.504359	1	Bendamustine
SBSG	0.130074	0.260148	1	Bendamustine
SBSH	1.02e-05	2.73e-05	8.19e-05	Bendamustine
SBSA	0.19549	0.312783	1	Chlorambucil
SBSB	0	0	0	Chlorambucil
SBSC	1.2e-06	2.4e-06	9.6e-06	Chlorambucil
SBSD	0	0	0	Chlorambucil
SBSE	0.600639	0.601568	1	Chlorambucil
SBSF	0.601568	0.601568	1	Chlorambucil
SBSG	0.237219	0.316292	1	Chlorambucil
SBSH	0	0	0	Chlorambucil
SBSA	0	0	0	Procarbazine
SBSB	1e-07	2e-07	5e-07	Procarbazine
SBSC	0.774505	0.774505	1	Procarbazine
SBSD	0	1e-07	1e-07	Procarbazine
SBSE	0.50327	0.576411	1	Procarbazine
SBSF	0.504359	0.576411	1	Procarbazine
SBSG	0.130074	0.208118	1	Procarbazine
SBSH	1.02e-05	2.05e-05	8.19e-05	Procarbazine

## Sheet: Table7- Mutational signatures a
Supplementary Table 7: Mutational signatures attribution across multiple blood cell types in treated and non-treated individuals
Sample	PDid	cell_type	Exposure	SBS1+SBS5	SBSBlood	SBS7a	SBS9	SBSA	SBSB	SBSC	SBSD	SBSE	SBSF	SBSG	SBSH	SBSUnassigned
PD50306b_ds0001	PD50306	B cells	Chemo	717	331	0	0	0	0	0	0	0	1711	0	0	0
PD50306	PD50306	HSPCs	Chemo	29	140	0	0	0	0	0	0	0	1578	0	0	5
PD50307b_ds0004	PD50307	Monocytes	Chemo	197	860	0	0	0	0	0	0	0	353	0	0	0
PD50307	PD50307	HSPCs	Chemo	37	709	0	0	0	0	0	0	0	325	0	0	2
PD50307b_ds0001	PD50307	B cells	Chemo	265	835	0	0	0	0	0	0	0	292	0	0	0
PD47700b_ds0001	PD47700	B cells	Chemo	486	1099	0	0	0	0	0	0	0	54	144	0	18
PD47537b_ds0004	PD47537	Monocytes	Chemo	324	1172	0	0	0	0	0	0	0	31	0	0	15
PD47700	PD47700	HSPCs	Chemo	62	1438	0	0	0	0	0	0	0	30	0	0	4
PD47701	PD47701	HSPCs	Chemo	125	1454	0	0	0	0	0	0	0	8	0	0	0
PD47537	PD47537	HSPCs	Chemo	53	1095	0	0	0	0	0	0	0	7	0	0	2
PD47698	PD47698	HSPCs	Chemo	84	1074	0	0	0	0	0	0	0	5	0	0	1
PD47538	PD47538	HSPCs	Chemo	38	1274	0	0	0	0	0	0	0	3	0	0	1
PD37580	PD37580	HSPCs	Chemo	252	346	0	0	0	0	6344	0	0	0	0	0	8
PD44579	PD44579	HSPCs	Chemo	199	1060	0	0	0	0	0	0	0	0	0	0	0
PD47536	PD47536	HSPCs	Chemo	48	1118	0	0	0	0	0	0	0	0	0	0	2
PD47539	PD47539	HSPCs	Chemo	187	1184	0	0	0	0	0	0	0	0	0	0	0
PD47540	PD47540	HSPCs	Chemo	92	1178	0	0	0	0	0	0	0	0	0	0	0
PD47541	PD47541	HSPCs	Chemo	40	934	0	0	0	0	56	488	0	0	0	0	4
PD47695	PD47695	HSPCs	Chemo	133	1233	0	0	0	0	0	0	0	0	0	0	0
PD47696	PD47696	HSPCs	Chemo	115	1505	0	0	0	0	0	0	0	0	0	0	0
PD47697	PD47697	HSPCs	Chemo	61	1282	0	0	0	0	0	0	0	0	0	0	0
PD47699	PD47699	HSPCs	Chemo	91	1305	0	0	0	0	0	172	224	0	0	0	0
PD47702	PD47702	HSPCs	Chemo	60	1130	0	0	0	0	0	0	0	0	0	0	4
PD47703-1	PD47703-1	HSPCs	Chemo	77	696	0	0	239	1072	271	439	0	0	0	0	9
PD47703-2	PD47703-2	HSPCs	Chemo	106	638	0	0	236	548	174	873	0	0	0	0	3
PD50308	PD50308	HSPCs	Chemo	91	599	0	0	1318	5	0	0	0	0	0	0	1
PD60009	PD60009	HSPCs	Chemo	28	943	0	0	0	0	129	214	0	0	0	0	3
PD60010	PD60010	HSPCs	Chemo	130	967	0	0	0	0	38	513	0	0	0	0	2
PD60011	PD60011	HSPCs	Chemo	35	1287	0	0	0	0	186	291	0	0	0	0	4
PD40315	PD40315	HSPCs	Normal	35	31	0	0	0	0	0	0	0	0	0	0	0
PD40521	PD40521	HSPCs	Normal	25	539	0	0	0	0	0	0	0	0	0	0	0
PD41048	PD41048	HSPCs	Normal	45	834	0	0	0	0	0	0	0	0	0	0	0
PD43976	PD43976	HSPCs	Normal	38	1158	0	0	0	0	0	0	0	0	0	0	3
PD45534	PD45534	HSPCs	Normal	30	1023	0	0	0	0	0	0	0	0	0	0	3
PD47738	PD47738	HSPCs	Normal	62	1299	0	0	0	0	0	0	0	0	0	0	1
PD48402	PD48402	HSPCs	Normal	37	1281	0	0	0	0	0	0	0	0	0	0	1
PD49236	PD49236	HSPCs	Normal	37	929	0	0	0	0	0	0	0	0	0	0	1
PD49237	PD49237	HSPCs	Normal	43	1131	0	0	0	0	0	0	0	0	0	0	1
PD41048aa_ds0001	PD41048	B cells	Normal	348	766	0	0	0	0	0	0	0	0	0	0	46
PD41048e_ds0001	PD41048	Monocytes	Normal	447	867	0	0	0	0	0	0	0	0	0	0	0
PD41048h_ds0001	PD41048	Naive T cells	Normal	931	647	0	0	0	0	0	0	0	0	0	0	0
PD41048i_ds0001	PD41048	Memory T cells	Normal	943	1136	266	0	0	0	0	0	0	0	0	0	73
PD43976vo_ds0001	PD43976	Monocytes	Normal	522	997	0	0	0	0	0	0	0	0	0	0	15
PD43976vv_ds0001	PD43976	Naive T cells	Normal	605	1139	0	0	0	0	0	0	0	0	0	0	36
PD43976vy_ds0001	PD43976	Memory T cells	Normal	1049	1522	812	0	0	0	0	0	0	0	0	0	0
PD43976wk_ds0001	PD43976	B cells	Normal	694	925	0	601	0	0	0	0	0	0	0	0	92
PD45534aro_ds0001	PD45534	Monocytes	Normal	374	1327	0	0	0	0	0	0	0	0	0	0	0
PD45534ars_ds0001	PD45534	Naive T cells	Normal	984	1252	0	0	0	0	0	0	0	0	0	0	0
PD45534art_ds0001	PD45534	Memory T cells	Normal	1741	1620	526	0	0	0	0	0	0	0	0	0	162
PD45534arx_ds0001	PD45534	B cells	Normal	538	1094	0	104	0	0	0	0	0	0	0	0	0
PD47536b_ds0001	PD47536	B cells	Chemo	491	909	0	218	0	0	0	0	0	0	200	0	0
PD47536b_ds0002	PD47536	Memory T cells	Chemo	1237	949	259	0	0	0	0	0	0	0	431	0	0
PD47536b_ds0003	PD47536	Naive T cells	Chemo	1092	1044	0	0	0	0	0	0	0	0	214	0	24
PD47536b_ds0004	PD47536	Monocytes	Chemo	477	886	0	0	0	0	0	0	0	0	0	0	0
PD47537b_ds0001	PD47537	B cells	Chemo	437	1148	0	91	0	0	0	0	0	0	146	0	0
PD47537b_ds0002	PD47537	Memory T cells	Chemo	1235	1117	323	0	0	0	0	0	0	0	265	0	0
PD47537b_ds0003	PD47537	Naive T cells	Chemo	1161	1137	0	0	0	0	0	0	0	0	71	0	0
PD47538b_ds0001	PD47538	B cells	Chemo	497	974	0	338	0	0	0	0	0	0	179	0	0
PD47538b_ds0002	PD47538	Memory T cells	Chemo	946	1173	1665	0	0	0	0	0	0	0	0	0	0
PD47538b_ds0003	PD47538	Naive T cells	Chemo	1073	1073	0	0	0	0	0	0	0	0	0	0	44
PD47538b_ds0004	PD47538	Monocytes	Chemo	226	1388	0	0	0	0	0	0	0	0	0	0	0
PD47539b_ds0001	PD47539	B cells	Chemo	319	1201	0	0	0	0	0	0	0	0	0	0	0
PD47539b_ds0002	PD47539	Naive T cells	Chemo	1627	1386	0	0	0	0	0	0	0	0	0	0	0
PD47539b_ds0003	PD47539	Memory T cells	Chemo	2427	1275	411	0	0	0	0	0	0	0	0	0	0
PD47539b_ds0004	PD47539	Monocytes	Chemo	490	1041	0	0	0	0	0	0	0	0	0	0	0
PD47540b_ds0001	PD47540	B cells	Chemo	316	1058	0	0	0	0	0	0	0	0	0	0	0
PD47540b_ds0002	PD47540	Naive T cells	Chemo	451	1168	0	0	0	0	0	0	0	0	0	0	50
PD47540b_ds0003	PD47540	Memory T cells	Chemo	1478	1238	722	0	0	0	0	0	0	0	0	0	0
PD47540b_ds0004	PD47540	Monocytes	Chemo	293	1102	0	0	0	0	0	0	0	0	0	0	0
PD47541b_ds0004	PD47541	Monocytes	Chemo	387	774	0	0	0	0	0	471	0	0	0	0	51
PD47695b_ds0001	PD47695	B cells	Chemo	775	1152	0	168	0	0	0	0	0	0	0	0	0
PD47695b_ds0002	PD47695	Memory T cells	Chemo	2146	2017	129	0	0	0	0	0	0	0	0	0	0
PD47696b_ds0001	PD47696	B cells	Chemo	887	1647	0	0	0	0	0	0	0	0	0	0	0
PD47696b_ds0002	PD47696	Memory T cells	Chemo	1856	1772	591	0	0	0	0	0	0	0	0	0	0
PD47696b_ds0003	PD47696	Naive T cells	Chemo	3483	1822	0	0	0	0	0	0	0	0	0	0	54
PD47696b_ds0004	PD47696	Monocytes	Chemo	530	1434	0	0	0	0	0	0	0	0	0	0	0
PD47697b_ds0001	PD47697	B cells	Chemo	607	1128	0	347	0	0	0	0	0	0	87	0	0
PD47697b_ds0002	PD47697	Memory T cells	Chemo	1066	1421	614	0	0	0	0	0	0	0	129	0	0
PD47697b_ds0003	PD47697	Naive T cells	Chemo	1386	1359	0	0	0	0	0	0	0	0	28	0	0
PD47697b_ds0004	PD47697	Monocytes	Chemo	357	1196	0	0	0	0	0	0	0	0	0	0	0
PD47698b_ds0001	PD47698	B cells	Chemo	935	1176	0	633	0	0	0	0	0	0	271	0	0
PD47698b_ds0002	PD47698	Memory T cells	Chemo	1185	1504	912	0	0	0	0	0	0	0	957	0	0
PD47698b_ds0003	PD47698	Naive T cells	Chemo	1688	1426	0	0	0	0	0	0	0	0	638	0	0
PD47698b_ds0004	PD47698	Monocytes	Chemo	387	1103	0	0	0	0	0	0	0	0	0	0	0
PD47699b_ds0001	PD47699	B cells	Chemo	629	1226	0	472	0	0	0	346	252	0	220	0	0
PD47699b_ds0002	PD47699	Memory T cells	Chemo	1844	1501	300	0	0	0	0	300	129	0	214	0	0
PD47699b_ds0003	PD47699	Naive T cells	Chemo	2468	1887	0	0	0	0	0	97	194	0	194	0	0
PD47699b_ds0004	PD47699	Monocytes	Chemo	486	1483	0	0	0	0	0	185	162	0	0	0	0
PD47700b_ds0002	PD47700	Memory T cells	Chemo	1363	1258	594	0	0	0	0	0	0	0	280	0	0
PD47700b_ds0003	PD47700	Naive T cells	Chemo	941	1341	0	0	0	0	0	0	0	0	71	0	0
PD47700b_ds0004	PD47700	Monocytes	Chemo	373	1288	0	0	0	0	0	0	0	0	0	0	34
PD47701b_ds0001	PD47701	B cells	Chemo	569	1467	0	0	0	0	0	0	0	0	131	0	22
PD47701b_ds0002	PD47701	Memory T cells	Chemo	1112	1407	393	0	0	0	0	0	0	0	360	0	0
PD47701b_ds0003	PD47701	Naive T cells	Chemo	828	1220	0	0	0	0	0	0	0	0	131	0	0
PD47701b_ds0004	PD47701	Monocytes	Chemo	544	1470	0	0	0	0	0	0	0	0	0	0	0
PD47702b_ds0001	PD47702	B cells	Chemo	288	1252	0	85	0	0	0	0	0	0	68	0	0
PD47702b_ds0003	PD47702	Memory T cells	Chemo	1003	1337	180	0	0	0	0	0	0	0	51	0	0
PD47702b_ds0004	PD47702	Monocytes	Chemo	440	1320	0	0	0	0	0	0	0	0	0	0	0
PD47703b_ds0001	PD47703-1	B cells	Chemo	707	424	0	0	990	71	0	2121	0	0	0	0	0
PD47703b_ds0002	PD47703-1	Naive T cells	Chemo	1507	538	0	0	430	407	430	1830	0	0	0	2583	538
PD47703b_ds0003	PD47703-1	Memory T cells	Chemo	989	742	3585	0	0	178	0	2472	0	0	0	2349	0
PD47703b_ds0004	PD47703-1	Monocytes	Chemo	737	541	0	0	786	140	0	1671	0	0	0	0	246
PD50307b_ds0002	PD50307	Memory T cells	Chemo	1630	1057	241	0	0	0	0	0	0	0	91	0	0
PD50307b_ds0003	PD50307	Naive T cells	Chemo	1637	935	0	0	0	0	0	0	0	0	0	0	26
PD50308b_ds0001	PD50308	B cells	Chemo	563	504	0	0	1896	0	0	0	0	0	0	0	0
PD50308b_ds0002	PD50308	Memory T cells	Chemo	1291	403	484	0	1533	103	0	0	0	0	0	0	0
PD50308b_ds0003	PD50308	Naive T cells	Chemo	438	642	0	0	1838	0	0	0	0	0	0	0	0
PD50308b_ds0004	PD50308	Monocytes	Chemo	287	574	0	0	1532	0	0	0	0	0	0	0	0

## Sheet: Table8 - HSPC sort panel
Supplementary table 8: HSPC sort panel
Marker	Fluorochrome	Manufacter	Catalogue Number	Clone	Dilution	Lot number	Citation	Additonal details
CD3	FITC	BD	555339	HIT3a	1 in 500	Not available	Beverley PC et al. Eur J Immunol. 1981; 11(4):329-334.	See manufacturers website
CD90	PE	Biolgend	328110	5E10	1 in 50	Not available	Adutler-Lieber S, et al. 2013. J Cardiovasc Pharmacol Therap. 18:78.	See manufacturers website
CD49f	PECy5	BD	551129	GoH3	1 in 100	Not available	Aumailley et al. Exp Cell Res. 1990; 188(1):55-60.	See manufacturers website
CD19	A700	Biolgend	302226	HIB19	1 in 300	Not available	Boyle M, et al. 2015. J Infect Dis. 212: 416-425.	See manufacturers website
CD34	APCCy7	Biolgend	343514	581	1 in 100	Not available	Bigley V, et al. 2011. J Exp Med. 208:227.	See manufacturers website
Zombie	Aqua	Biolgend	423101	NA	1 in 2000	Not available	Berg J, et al. 2013. J Exp Med. 210:2803.	See manufacturers website
CD38	PECy7	Biolgend	303516	HIT2	1 in 100	Not available	Chaimowitz N, et al. 2011. J Immunol. 187:5114.	See manufacturers website
CD45RA	BV421	Biolgend	304130	HI100	1 in 100	Not available	Causi E, et al. 2015. PLoS One. 10: 0136717.	See manufacturers website

## Sheet: Table9 - Gene list
Supplementary table 9: List of genes used to annotate pathogenic variants on phylogenies
DNMT3A
TET2
ASXL1
SRSF2
U2AF1
PPM1D
SF3B1
TP53
JAK2
CBL
KRAS
GNB1
CTCF
BRCC3
IDH1
PTPN11
IDH2
CHEK2
BCOR
BCORL1
ATM

## Sheet: Table10 - Mature sort - chemo
Supplementary table 10: Mature cell sort panel - chemotherapy exposed samples
Marker	Fluorochrome	Manufacter	Catalogue Number	Clone	Dilution	Lot number	Citation	Additonal details
Zombie	Aqua	biolegend	423101	NA	1 in 400	Not available	Berg J, et al. 2013. J Exp Med. 210:2803.	See manufacturers website
CD3	APC	biolegend	300301	HIT3A	1 in 80	Not available	Kaushal A, et al. 2021. Blood Cancer Discov. 2:600	See manufacturers website
CD19	AF700	biolegend	302225	HIB19	1 in 80	Not available	Viny AD, et al. 2019. Cell Stem Cell. 25:682	See manufacturers website
CD45RA	PerCPCy5.5	biolegend	304121	HI100	1 in 80	Not available	Sammicheli S, et al. 2012. J Autoimmun. 38:304	See manufacturers website
CCR7	BV711	biolegend	353227	G043H7	1 in 80	Not available	Arunachalam PS, et al. 2021. Nature. 596:410.	See manufacturers website
CD14	BV605	biolegend	367125	63D3	1 in 80	Not available	Perry JSA, et al. 2018. Immunity. 48:923.	See manufacturers website

[truncated: 1 more sheets: Table11 - Mature sort - normal]
