# Supplementary material for: The long-term effects of chemotherapy on normal blood cells
Source: Nat Genet. 2025 Jul 1;57(7):1684–94. doi: 10.1038/s41588-025-02234-x (PMC12283364; doi:10.1038/s41588-025-02234-x)
Supplement: Supplementary file 5 — Source data provided to support Figs. 2a,b, 2c and 4 and Extended Data Figs. 1a,b, 2a,b, 2c, 2d, 3a and 3b. Source data are not applicable for the remaining figures as these contain phylogenies only. [file 41588_2025_2234_MOESM5_ESM.xlsx]

## Sheet: Fig 1
Source data not applicable.

## Sheet: Fig 2a,b
Sample	Number_mutations	PDID	Exposure	Age	Cancer_diagnosis
PD37580a_lo0016	8714	PD37580	Chemo	43	AML
PD37580a_lo0019	9130	PD37580	Chemo	43	AML
PD37580a_lo0034	8605	PD37580	Chemo	43	AML
PD37580a_lo0048	8584	PD37580	Chemo	43	AML
PD37580a_lo0049	8715	PD37580	Chemo	43	AML
PD37580a_lo0006	8599	PD37580	Chemo	43	AML
PD37580a_lo0060	9227	PD37580	Chemo	43	AML
PD37580a_lo0063	8492	PD37580	Chemo	43	AML
PD37580a_lo0065	9164	PD37580	Chemo	43	AML
PD37580a_lo0091	9204	PD37580	Chemo	43	AML
PD44579b_lo0093_2	1315	PD44579	Chemo	63	Follicular lymphoma
PD44579b_lo0094_2	1400	PD44579	Chemo	63	Follicular lymphoma
PD44579b_lo0097_2	1284	PD44579	Chemo	63	Follicular lymphoma
PD44579b_lo0099_2	1297	PD44579	Chemo	63	Follicular lymphoma
PD44579b_lo0102_2	1437	PD44579	Chemo	63	Follicular lymphoma
PD44579b_lo0103_2	1362	PD44579	Chemo	63	Follicular lymphoma
PD44579b_lo0142_2	1340	PD44579	Chemo	63	Follicular lymphoma
PD44579b_lo0176_2	1394	PD44579	Chemo	63	Follicular lymphoma
PD44579b_lo0179_2	1330	PD44579	Chemo	63	Follicular lymphoma
PD44579b_lo0188_2	1359	PD44579	Chemo	63	Follicular lymphoma
PD47539b_lo0001	1253	PD47539	Chemo	64	Follicular lymphoma
PD47539b_lo0002	1526	PD47539	Chemo	64	Follicular lymphoma
PD47539b_lo0003	1317	PD47539	Chemo	64	Follicular lymphoma
PD47539b_lo0004	1318	PD47539	Chemo	64	Follicular lymphoma
PD47539b_lo0005	1421	PD47539	Chemo	64	Follicular lymphoma
PD47540b_lo0001	1165	PD47540	Chemo	57	Follicular lymphoma
PD47540b_lo0002	1251	PD47540	Chemo	57	Follicular lymphoma
PD47540b_lo0003	1129	PD47540	Chemo	57	Follicular lymphoma
PD47540b_lo0004	1324	PD47540	Chemo	57	Follicular lymphoma
PD47540b_lo0005	1200	PD47540	Chemo	57	Follicular lymphoma
PD47541b_lo0001	1555	PD47541	Chemo	64	Follicular lymphoma
PD47541b_lo0002	1615	PD47541	Chemo	64	Follicular lymphoma
PD47541b_lo0003	1520	PD47541	Chemo	64	Follicular lymphoma
PD47541b_lo0004	1440	PD47541	Chemo	64	Follicular lymphoma
PD47541b_lo0005	1417	PD47541	Chemo	64	Follicular lymphoma
PD47541b_lo0006	1460	PD47541	Chemo	64	Follicular lymphoma
PD47541b_lo0007	1388	PD47541	Chemo	64	Follicular lymphoma
PD47541b_lo0008	1395	PD47541	Chemo	64	Follicular lymphoma
PD47541b_lo0009	1402	PD47541	Chemo	64	Follicular lymphoma
PD47541b_lo0010	1510	PD47541	Chemo	64	Follicular lymphoma
PD47695b_lo0001	1268	PD47695	Chemo	72	DLBCL
PD47695b_lo0002	1218	PD47695	Chemo	72	DLBCL
PD47695b_lo0003	1327	PD47695	Chemo	72	DLBCL
PD47695b_lo0004	1372	PD47695	Chemo	72	DLBCL
PD47695b_lo0005	1281	PD47695	Chemo	72	DLBCL
PD47696b_lo0001	1612	PD47696	Chemo	74	DLBCL
PD47696b_lo0002	1396	PD47696	Chemo	74	DLBCL
PD47696b_lo0003	1675	PD47696	Chemo	74	DLBCL
PD47696b_lo0004	1435	PD47696	Chemo	74	DLBCL
PD47696b_lo0005	1654	PD47696	Chemo	74	DLBCL
PD47699b_lo0001	1860	PD47699	Chemo	79	Myeloma and Colon cancer
PD47699b_lo0002	1978	PD47699	Chemo	79	Myeloma and Colon cancer
PD47699b_lo0003	1776	PD47699	Chemo	79	Myeloma and Colon cancer
PD47699b_lo0004	1798	PD47699	Chemo	79	Myeloma and Colon cancer
PD47699b_lo0005	1872	PD47699	Chemo	79	Myeloma and Colon cancer
PD47699b_lo0006	1810	PD47699	Chemo	79	Myeloma and Colon cancer
PD47699b_lo0007	1811	PD47699	Chemo	79	Myeloma and Colon cancer
PD47699b_lo0008	1647	PD47699	Chemo	79	Myeloma and Colon cancer
PD47699b_lo0009	1917	PD47699	Chemo	79	Myeloma and Colon cancer
PD47699b_lo0010	1824	PD47699	Chemo	79	Myeloma and Colon cancer
PD47703b_lo0234	3561	PD47703	Chemo	48	Hodgkin lymphoma
PD47703b_lo0110	3145	PD47703	Chemo	48	Hodgkin lymphoma
PD47703b_lo0093	2921	PD47703	Chemo	48	Hodgkin lymphoma
PD47703b_lo0235	3280	PD47703	Chemo	48	Hodgkin lymphoma
PD47703b_lo0240	4070	PD47703	Chemo	48	Hodgkin lymphoma
PD47703b_lo0241	3689	PD47703	Chemo	48	Hodgkin lymphoma
PD47703b_lo0135	2431	PD47703	Chemo	48	Hodgkin lymphoma
PD47703b_lo0136	4049	PD47703	Chemo	48	Hodgkin lymphoma
PD47703b_lo0137	3214	PD47703	Chemo	48	Hodgkin lymphoma
PD47703b_lo0218	3684	PD47703	Chemo	48	Hodgkin lymphoma
PD50308f	2002	PD50308	Chemo	27	Hodgkin lymphoma
PD50308g	2502	PD50308	Chemo	27	Hodgkin lymphoma
PD50308k	2184	PD50308	Chemo	27	Hodgkin lymphoma
PD50308aq	2193	PD50308	Chemo	27	Hodgkin lymphoma
PD50308az	2522	PD50308	Chemo	27	Hodgkin lymphoma
PD50308as	1943	PD50308	Chemo	27	Hodgkin lymphoma
PD50308aw	2493	PD50308	Chemo	27	Hodgkin lymphoma
PD50308ay	1877	PD50308	Chemo	27	Hodgkin lymphoma
PD47536b_lo0001	1142	PD47536	Chemo	67	Colon cancer
PD47536b_lo0002	1231	PD47536	Chemo	67	Colon cancer
PD47536b_lo0003	1305	PD47536	Chemo	67	Colon cancer
PD47536b_lo0004	1181	PD47536	Chemo	67	Colon cancer
PD47536b_lo0005	1300	PD47536	Chemo	67	Colon cancer
PD47537b_lo0001	1456	PD47537	Chemo	61	Colon cancer
PD47537b_lo0002	1474	PD47537	Chemo	61	Colon cancer
PD47537b_lo0004	1376	PD47537	Chemo	61	Colon cancer
PD47537b_lo0005	1263	PD47537	Chemo	61	Colon cancer
PD47537b_lo0008	1272	PD47537	Chemo	61	Colon cancer
PD47538b_lo0004	1196	PD47538	Chemo	61	Colon cancer
PD47538b_lo0005	1297	PD47538	Chemo	61	Colon cancer
PD47538b_lo0006	1165	PD47538	Chemo	61	Colon cancer
PD47538b_lo0007	1253	PD47538	Chemo	61	Colon cancer
PD47538b_lo0008	1303	PD47538	Chemo	61	Colon cancer
PD47538b_lo0009	1307	PD47538	Chemo	61	Colon cancer
PD47538b_lo0010	1300	PD47538	Chemo	61	Colon cancer
PD47538b_lo0001	1308	PD47538	Chemo	61	Colon cancer
PD47538b_lo0002	1195	PD47538	Chemo	61	Colon cancer
PD47538b_lo0003	1285	PD47538	Chemo	61	Colon cancer
PD47697b_lo0001	1198	PD47697	Chemo	72	Colon cancer
PD47697b_lo0010	1237	PD47697	Chemo	72	Colon cancer
PD47697b_lo0002	1377	PD47697	Chemo	72	Colon cancer
PD47697b_lo0003	1362	PD47697	Chemo	72	Colon cancer
PD47697b_lo0004	1234	PD47697	Chemo	72	Colon cancer
PD47697b_lo0005	1369	PD47697	Chemo	72	Colon cancer
PD47697b_lo0006	1228	PD47697	Chemo	72	Colon cancer
PD47697b_lo0007	1347	PD47697	Chemo	72	Colon cancer
PD47697b_lo0008	1221	PD47697	Chemo	72	Colon cancer
PD47697b_lo0009	1320	PD47697	Chemo	72	Colon cancer
PD47698b_lo0001	1123	PD47698	Chemo	68	Colon cancer
PD47698b_lo0002	1189	PD47698	Chemo	68	Colon cancer
PD47698b_lo0003	1229	PD47698	Chemo	68	Colon cancer
PD47698b_lo0004	1203	PD47698	Chemo	68	Colon cancer
PD47698b_lo0005	933	PD47698	Chemo	68	Colon cancer
PD47698b_lo0006	1128	PD47698	Chemo	68	Colon cancer
PD47698b_lo0007	1159	PD47698	Chemo	68	Colon cancer
PD47698b_lo0008	1199	PD47698	Chemo	68	Colon cancer
PD47698b_lo0009	1307	PD47698	Chemo	68	Colon cancer
PD47698b_lo0010	1138	PD47698	Chemo	68	Colon cancer
PD47700b_lo0001	1483	PD47700	Chemo	80	Colon cancer
PD47700b_lo0002	1403	PD47700	Chemo	80	Colon cancer
PD47700b_lo0003	1453	PD47700	Chemo	80	Colon cancer
PD47700b_lo0005	1476	PD47700	Chemo	80	Colon cancer
PD47701b_lo0008	1410	PD47701	Chemo	68	Colon cancer
PD47701b_lo0009	1495	PD47701	Chemo	68	Colon cancer
PD47701b_lo0010	1325	PD47701	Chemo	68	Colon cancer
PD47701b_lo0001	1468	PD47701	Chemo	68	Colon cancer
PD47701b_lo0002	1449	PD47701	Chemo	68	Colon cancer
PD47701b_lo0003	1618	PD47701	Chemo	68	Colon cancer
PD47701b_lo0004	1649	PD47701	Chemo	68	Colon cancer
PD47701b_lo0005	1617	PD47701	Chemo	68	Colon cancer
PD47701b_lo0006	1591	PD47701	Chemo	68	Colon cancer
PD47701b_lo0007	1682	PD47701	Chemo	68	Colon cancer
PD47702b_lo0001	1205	PD47702	Chemo	63	Colon cancer
PD47702b_lo0002	1203	PD47702	Chemo	63	Colon cancer
PD47702b_lo0003	1020	PD47702	Chemo	63	Colon cancer
PD47702b_lo0004	1142	PD47702	Chemo	63	Colon cancer
PD47702b_lo0005	1255	PD47702	Chemo	63	Colon cancer
PD47702b_lo0006	1199	PD47702	Chemo	63	Colon cancer
PD47702b_lo0007	1110	PD47702	Chemo	63	Colon cancer
PD47702b_lo0008	1086	PD47702	Chemo	63	Colon cancer
PD47702b_lo0009	1119	PD47702	Chemo	63	Colon cancer
PD47702b_lo0010	1121	PD47702	Chemo	63	Colon cancer
PD50306b	1799	PD50306	Chemo	3	Neuroblastoma
PD50306c	1563	PD50306	Chemo	3	Neuroblastoma
PD50306d	1850	PD50306	Chemo	3	Neuroblastoma
PD50306e	1440	PD50306	Chemo	3	Neuroblastoma
PD50306f	2081	PD50306	Chemo	3	Neuroblastoma
PD50306g	1508	PD50306	Chemo	3	Neuroblastoma
PD50306h	1938	PD50306	Chemo	3	Neuroblastoma
PD50306i	1610	PD50306	Chemo	3	Neuroblastoma
PD50306j	1495	PD50306	Chemo	3	Neuroblastoma
PD50307b	1175	PD50307	Chemo	40	Lung cancer
PD50307c	1191	PD50307	Chemo	40	Lung cancer
PD50307k	1212	PD50307	Chemo	40	Lung cancer
PD50307l	1273	PD50307	Chemo	40	Lung cancer
PD50307cq	1323	PD50307	Chemo	40	Lung cancer
PD50307aq	1236	PD50307	Chemo	40	Lung cancer
PD50307au	1243	PD50307	Chemo	40	Lung cancer
PD50307av	1242	PD50307	Chemo	40	Lung cancer
PD50307ax	1209	PD50307	Chemo	40	Lung cancer
PD50307bu	1260	PD50307	Chemo	40	Lung cancer
PD60009b	1179	PD60009	Chemo	58	Marginal zone lymphoma
PD60009c	1283	PD60009	Chemo	58	Marginal zone lymphoma
PD60009d	1267	PD60009	Chemo	58	Marginal zone lymphoma
PD60009e	1269	PD60009	Chemo	58	Marginal zone lymphoma
PD60009i	1266	PD60009	Chemo	58	Marginal zone lymphoma
PD60009j	1322	PD60009	Chemo	58	Marginal zone lymphoma
PD60009k	1298	PD60009	Chemo	58	Marginal zone lymphoma
PD60009l	1248	PD60009	Chemo	58	Marginal zone lymphoma
PD60009m	1280	PD60009	Chemo	58	Marginal zone lymphoma
PD60010b	1717	PD60010	Chemo	77	Follicular lymphoma
PD60010c	1962	PD60010	Chemo	77	Follicular lymphoma
PD60010d	1755	PD60010	Chemo	77	Follicular lymphoma
PD60010e	1910	PD60010	Chemo	77	Follicular lymphoma
PD60010f	1810	PD60010	Chemo	77	Follicular lymphoma
PD60010g	1798	PD60010	Chemo	77	Follicular lymphoma
PD60010h	1812	PD60010	Chemo	77	Follicular lymphoma
PD60010j	2000	PD60010	Chemo	77	Follicular lymphoma
PD60010k	1953	PD60010	Chemo	77	Follicular lymphoma
PD60010l	1705	PD60010	Chemo	77	Follicular lymphoma
PD60011b	1718	PD60011	Chemo	76	Lymphoplasmacytic lymphoma
PD60011c	1874	PD60011	Chemo	76	Lymphoplasmacytic lymphoma
PD60011d	1582	PD60011	Chemo	76	Lymphoplasmacytic lymphoma
PD60011f	1834	PD60011	Chemo	76	Lymphoplasmacytic lymphoma
PD60011h	1785	PD60011	Chemo	76	Lymphoplasmacytic lymphoma
PD60011i	1748	PD60011	Chemo	76	Lymphoplasmacytic lymphoma
PD60011j	1588	PD60011	Chemo	76	Lymphoplasmacytic lymphoma
PD60011k	1895	PD60011	Chemo	76	Lymphoplasmacytic lymphoma
PD60011l	1602	PD60011	Chemo	76	Lymphoplasmacytic lymphoma
PD40315el	62	PD40315	Normal	0	Normal
PD40315fk	68	PD40315	Normal	0	Normal
PD40315fl	72	PD40315	Normal	0	Normal
PD40315he	66	PD40315	Normal	0	Normal
PD40315as	59	PD40315	Normal	0	Normal
PD40315bj	57	PD40315	Normal	0	Normal
PD40315bm	66	PD40315	Normal	0	Normal
PD40315cs	62	PD40315	Normal	0	Normal
PD40315cv	56	PD40315	Normal	0	Normal
PD40315df2	71	PD40315	Normal	0	Normal
PD40521xe	676	PD40521	Normal	29	Normal
PD40521xk	618	PD40521	Normal	29	Normal
PD40521xm	527	PD40521	Normal	29	Normal
PD40521xn	582	PD40521	Normal	29	Normal
PD40521wv	642	PD40521	Normal	29	Normal
PD40521ww	649	PD40521	Normal	29	Normal
PD40521wx	588	PD40521	Normal	29	Normal
PD40521wy	662	PD40521	Normal	29	Normal
PD40521wz	686	PD40521	Normal	29	Normal
PD40521xa	628	PD40521	Normal	29	Normal
PD41048b_sc0013	839	PD41048	Normal	47	Normal
PD41048b_sc0014	932	PD41048	Normal	47	Normal
PD41048b_sc0016	897	PD41048	Normal	47	Normal
PD41048b_sc0022	900	PD41048	Normal	47	Normal
PD41048b_sc0028	914	PD41048	Normal	47	Normal
PD41048b_sc0041	915	PD41048	Normal	47	Normal
PD41048b_sc0047	806	PD41048	Normal	47	Normal
PD41048b_sc0061	889	PD41048	Normal	47	Normal
PD41048b_sc0063	864	PD41048	Normal	47	Normal
PD41048b_sc0066	849	PD41048	Normal	47	Normal
PD43976_BMH1_TG001_P31_A11	1086	PD43976	Normal	62	Normal
PD43976_BMH1_TG001_P32_C03	1119	PD43976	Normal	62	Normal
PD43976_BMH1_TG001_P32_E03	1123	PD43976	Normal	62	Normal
PD43976_BMH1_TG001_P32_C06	1053	PD43976	Normal	62	Normal
PD43976_BMH1_TG001_P32_B10	1169	PD43976	Normal	62	Normal
PD43976_BMH1_TG001_P31_C01	1243	PD43976	Normal	62	Normal
PD43976_BMH1_TG001_P31_D01	1205	PD43976	Normal	62	Normal
PD43976_BMH1_TG001_P31_D10	1332	PD43976	Normal	62	Normal
PD43976_BMH1_TG001_P31_C12	1071	PD43976	Normal	62	Normal
PD43976_BMH1_TG001_P31_D12	1121	PD43976	Normal	62	Normal
PD45534o	1518	PD45534	Normal	77	Normal
PD45534c	1409	PD45534	Normal	77	Normal
PD45534m	1444	PD45534	Normal	77	Normal
PD45534di	1376	PD45534	Normal	77	Normal
PD45534rg	1404	PD45534	Normal	77	Normal
PD45534sl	1407	PD45534	Normal	77	Normal
PD45534kt2	1299	PD45534	Normal	77	Normal
PD45534rw2	1224	PD45534	Normal	77	Normal
PD45534sv2	1394	PD45534	Normal	77	Normal
PD45534tc2	1372	PD45534	Normal	77	Normal
PD47738b_lo0116	1269	PD47738	Normal	75	Normal
PD47738b_lo0117	1346	PD47738	Normal	75	Normal
PD47738b_lo0124	1194	PD47738	Normal	75	Normal
PD47738b_lo0138	1390	PD47738	Normal	75	Normal
PD47738b_lo0273	1328	PD47738	Normal	75	Normal
PD47738b_lo0280	1314	PD47738	Normal	75	Normal
PD47738b_lo0284	1339	PD47738	Normal	75	Normal
PD47738b_lo0038	1191	PD47738	Normal	75	Normal
PD47738b_lo0052	1294	PD47738	Normal	75	Normal
PD47738b_lo0095	1405	PD47738	Normal	75	Normal
PD48402b_lo0011	1303	PD48402	Normal	76	Normal
PD48402b_lo0020	1389	PD48402	Normal	76	Normal
PD48402b_lo0005	1428	PD48402	Normal	76	Normal
PD48402b_lo0053	1317	PD48402	Normal	76	Normal
PD48402b_lo0060	1331	PD48402	Normal	76	Normal
PD48402b_lo0063	1298	PD48402	Normal	76	Normal
PD48402b_lo0067	1297	PD48402	Normal	76	Normal
PD48402b_lo0070	1410	PD48402	Normal	76	Normal
PD48402b_lo0008	1423	PD48402	Normal	76	Normal
PD48402b_lo0009	1320	PD48402	Normal	76	Normal
PD49236w	1121	PD49236	Normal	63	Normal
PD49236cx	1215	PD49236	Normal	63	Normal
PD49236cz	1247	PD49236	Normal	63	Normal
PD49236dc	1065	PD49236	Normal	63	Normal
PD49236de	1256	PD49236	Normal	63	Normal
PD49236dg	1155	PD49236	Normal	63	Normal
PD49236di	1136	PD49236	Normal	63	Normal
PD49236dj	1193	PD49236	Normal	63	Normal
PD49236dk	1122	PD49236	Normal	63	Normal
PD49236dl	1114	PD49236	Normal	63	Normal
PD49237dz	1180	PD49237	Normal	60	Normal
PD49237d	1151	PD49237	Normal	60	Normal
PD49237cw	1171	PD49237	Normal	60	Normal
PD49237cx	1118	PD49237	Normal	60	Normal
PD49237dc	1242	PD49237	Normal	60	Normal
PD49237dh	1163	PD49237	Normal	60	Normal
PD49237di	1222	PD49237	Normal	60	Normal
PD49237dj	1187	PD49237	Normal	60	Normal
PD49237ej	1176	PD49237	Normal	60	Normal
PD49237ew	1097	PD49237	Normal	60	Normal

## Sheet: Fig 2c
Type	SBS1+SBS5	SBSBlood	SBS7a	SBS9	SBSA	SBSB	SBSC	SBSD	SBSE	SBSF	SBSG	SBSH
A[C>A]A	0.013106	0.0158882	0.0132206	0.0103308	0.00746041	0.00569126	0.00424239	0.0108849	0.00651618	0.0081544	0.00676952	0.0149716
A[C>A]C	0.00516916	0.0074424	0.00162006	0.0147942	0.00950518	0.00333168	0.00224706	0.00616871	0.00645252	0.0290316	0.00731429	0.00556818
A[C>A]G	0.00338413	0.00153868	0.00155228	0.00255244	0.00063564	0.00073953	0.00073638	0.00158902	0.00208932	0.00098132	0.00246807	0.00097442
A[C>A]T	0.00520023	0.00732598	0.00526828	0.00822685	0.00484461	0.00346751	0.00185336	0.00579705	0.00239626	0.00929231	0.00263193	0.00655703
A[C>G]A	0.00518191	0.0147208	0.000887	0.00807333	0.0013524	0.00588549	0.0103383	0.00970565	0.00786192	0.00271523	0.0125232	0.00222548
A[C>G]C	0.00258321	0.0039064	0.00158406	0.00133748	0.00185271	0.00411849	0.0106085	0.00654699	0.0170713	0.00226796	0.00408527	0.00150299
A[C>G]G	0.00156365	0.0014322	0.00146469	0.00057709	0.00031648	0.00042588	0.00050524	0.00069051	0.00154967	0.00112659	0.00125593	0.00071446
A[C>G]T	0.00630929	0.00793686	0.0017377	0.00212332	0.00222202	0.00541401	0.00970115	0.0102203	0.010418	0.00273077	0.00730257	0.00270784
A[C>T]A	0.030504	0.0457223	0.00171612	0.00952235	0.00152574	0.00478744	0.00544903	0.0137195	0.00735399	0.00275389	0.00548681	0.0029145
A[C>T]C	0.00908065	0.0263296	0.0150488	0.00557179	0.00275868	0.00322657	0.0029127	0.0105249	0.00707111	0.00456595	0.00236735	0.0035459
A[C>T]G	0.143039	0.0655935	0.0103118	0.00436943	0.00076506	0.00407155	0.00353653	0.0160755	0.00619383	0.00413064	0.00901647	0.00651027
A[C>T]T	0.0126163	0.0335702	0.00336663	0.0101079	0.00295394	0.00286632	0.00243645	0.011398	0.0108086	0.00376171	0.0141415	0.010278
A[T>A]A	0.00522303	0.00636838	0.0111373	0.0234598	0.0297178	0.0358702	0.0165158	0.0249189	0.00256787	0.00509578	0.0086863	0.0172012
A[T>A]C	0.00410494	0.00799993	0.00229155	0.0140296	0.00234643	0.00156246	0.00102308	0.00327095	0.0111109	0.00664004	0.00900274	0.00124771
A[T>A]G	0.00559261	0.00663904	0.00660733	0.0108518	0.0210107	0.00882212	0.00124049	0.0039943	0.00699569	0.00256265	0.00507291	0.00214308
A[T>A]T	0.00470021	0.00624122	0.0105177	0.0166332	0.023577	0.0173801	0.00385296	0.0109486	0.00313501	0.0067518	0.0177965	0.00421627
A[T>C]A	0.0109022	0.0250973	0.0099716	0.0166972	0.0118991	0.0368237	0.0875023	0.0414065	0.00955039	0.00302489	0.0154723	0.0432841
A[T>C]C	0.00645426	0.00871481	0.00287696	0.0051035	0.00306081	0.00365344	0.00113176	0.00314724	0.00514161	0.00176883	0.00588621	0.00291963
A[T>C]G	0.00890606	0.0217476	0.00300635	0.0110237	0.00587447	0.00620256	0.00199682	0.00523172	0.00905481	0.00069798	0.0178322	0.00303838
A[T>C]T	0.0149768	0.0282656	0.00470398	0.0331958	0.00725125	0.0163686	0.0263837	0.0221221	0.00853535	0.00260214	0.0189066	0.00463812
A[T>G]A	0.00294773	0.00285757	0.00113636	0.0341892	0.00496307	0.00791427	0.0115413	0.00982031	0.00635361	0.00234268	0.0114167	0.00201852
A[T>G]C	0.00120415	0.00165022	0.00049946	0.00490361	0.0003271	0.00042302	0.00051232	0.00075869	0.00333934	0.00070151	0.00286995	0.00030933
A[T>G]G	0.00308404	0.00467948	0.00457849	0.0092547	0.0040985	0.00148519	0.00077078	0.00197561	0.00429118	0.00395433	0.00659353	0.00236146
A[T>G]T	0.00690933	0.00321572	0.00847484	0.0201894	0.00171719	0.00196933	0.00229064	0.00247526	0.00690495	0.00116335	0.0272292	0.00166794
C[C>A]A	0.0109835	0.0164805	0.00566201	0.00634204	0.0114494	0.00941266	0.0117254	0.0167436	0.0336206	0.0191891	0.0118805	0.021777
C[C>A]C	0.00494677	0.00577448	0.00370834	0.00434194	0.011862	0.00352232	0.00172763	0.00393501	0.00927136	0.0156813	0.00714573	0.00235401
C[C>A]G	0.00279136	0.00178674	0.00100592	0.00121811	0.00114555	0.00095918	0.00228519	0.00143593	0.00496579	0.00156805	0.00145516	0.00180934
C[C>A]T	0.0126022	0.00837669	0.00615333	0.00970808	0.00923122	0.00424966	0.00413424	0.00864147	0.0201905	0.0458201	0.0080708	0.00573188
C[C>G]A	0.0062488	0.00619139	0.00137006	0.00274403	0.0021018	0.0234298	0.0615938	0.0379801	0.06239	0.00246341	0.00248558	0.00859364
C[C>G]C	0.00296839	0.00474546	0.00121799	0.0020553	0.00163983	0.0057891	0.0129384	0.0105805	0.0146953	0.003746	0.00274918	0.00210386
C[C>G]G	0.00144311	0.00116624	0.00072698	0.00218793	0.00047244	0.00060291	0.00101313	0.00097263	0.00137479	0.00067126	0.00071535	0.00085229
C[C>G]T	0.00639466	0.00642106	0.00492636	0.00254895	0.00144114	0.0114248	0.0349175	0.0159931	0.0385779	0.00510373	0.00362029	0.00973689
C[C>T]A	0.0184441	0.0267635	0.0336649	0.00791782	0.00393414	0.00980808	0.010778	0.0223602	0.0178559	0.018143	0.0190231	0.0142077
C[C>T]C	0.0207669	0.0266218	0.0570511	0.00404076	0.00801137	0.00591551	0.00260448	0.0107165	0.0081221	0.166883	0.00590442	0.0152745
C[C>T]G	0.0852021	0.0311355	0.00690021	0.0112231	0.000963	0.00294993	0.00363864	0.00891361	0.00703287	0.005296	0.0124612	0.00890456
C[C>T]T	0.0177324	0.0542677	0.0564783	0.00600244	0.00520615	0.0073684	0.00571088	0.0250865	0.0102094	0.119771	0.00891468	0.0040336
C[T>A]A	0.00270825	0.00378959	0.00347324	0.00323444	0.0403314	0.0338059	0.0091574	0.0096029	0.0056925	0.0212171	0.00652446	0.0492474
C[T>A]C	0.0021797	0.00422006	0.00347921	0.00222279	0.0118393	0.00547763	0.00198477	0.00333315	0.00334597	0.0218458	0.0120672	0.00546257
C[T>A]G	0.0048785	0.00527856	0.006324	0.00480805	0.0614693	0.0297475	0.00347605	0.0059367	0.0165789	0.0243785	0.0150897	0.0100225
C[T>A]T	0.00626315	0.00486244	0.01691	0.00348151	0.0427064	0.0362347	0.0106921	0.0160497	0.0227773	0.0446067	0.0217332	0.0162217
C[T>C]A	0.0045278	0.00829995	0.00362509	0.0064589	0.0113271	0.0177629	0.0269471	0.0117768	0.009941	0.00458035	0.0124442	0.0422594
C[T>C]C	0.00629359	0.0085508	0.00726119	0.00658647	0.00443407	0.00451041	0.0017832	0.00404791	0.00695143	0.00720893	0.0115716	0.0061393
C[T>C]G	0.00531771	0.0101804	0.00370661	0.00693818	0.0108461	0.00938427	0.00215143	0.0035247	0.00723292	0.00633617	0.0257733	0.00283925
C[T>C]T	0.00772213	0.00943606	0.0114529	0.0183187	0.0167392	0.0157195	0.025696	0.0168167	0.0150837	0.0143537	0.0442542	0.0289749
C[T>G]A	0.00208582	0.00162172	0.00301267	0.0263507	0.00709158	0.0205996	0.0275529	0.020353	0.00452223	0.0024676	0.0057378	0.0297461
C[T>G]C	0.00339597	0.00274109	0.00314848	0.00454691	0.00114493	0.00170854	0.00269898	0.00205086	0.0031316	0.0014442	0.0145299	0.00071697
C[T>G]G	0.00232664	0.00396849	0.00869913	0.0114009	0.0132758	0.00668208	0.00241379	0.00360222	0.00430407	0.00462057	0.0126461	0.00552601
C[T>G]T	0.00557291	0.00316466	0.0154011	0.0348292	0.0063013	0.0165384	0.0275401	0.0215667	0.0154655	0.00250956	0.118254	0.0289667
G[C>A]A	0.0146726	0.00982925	0.00299568	0.017809	0.00502506	0.00340763	0.00288132	0.00631239	0.00759887	0.0306405	0.0219685	0.0305649
G[C>A]C	0.00349198	0.0045769	0.002343	0.00614253	0.00486152	0.00149557	0.00190058	0.00337602	0.00263953	0.0549245	0.00542489	0.00423875
G[C>A]G	0.00188379	0.00126741	0.00127264	0.00814951	0.00072735	0.00019559	0.00063707	0.00085937	0.00409772	0.00091401	0.00099462	0.00213479
G[C>A]T	0.00749258	0.00530448	0.00355447	0.0139705	0.00423717	0.00177606	0.00276763	0.00448371	0.0112293	0.0110461	0.00643478	0.00619592
G[C>G]A	0.00366846	0.00546035	0.00147592	0.00332232	0.00129375	0.00630582	0.0120005	0.0106962	0.0157893	0.00426536	0.00440237	0.02354
G[C>G]C	0.00346783	0.00345315	0.00097341	0.00484978	0.00131311	0.00251028	0.00556213	0.00417594	0.0186438	0.0212125	0.00441028	0.00101059
G[C>G]G	0.00112522	0.00091612	0.00132228	0.00080317	0.00035075	0.00044853	0.00094794	0.00092415	0.00430376	0.00057158	0.00109873	0.00064399
G[C>G]T	0.00286104	0.00444142	0.00321145	0.00338333	0.00152591	0.00327557	0.00865099	0.00527079	0.0161763	0.0113756	0.00383713	0.00389643
G[C>T]A	0.0234582	0.0200124	0.0125002	0.0138722	0.00210876	0.00454908	0.00715656	0.0144586	0.0393211	0.0214513	0.00495573	0.0128904
G[C>T]C	0.0255526	0.0258018	0.00720254	0.0265374	0.00255329	0.0030287	0.00464595	0.0158501	0.0572212	0.0146789	0.00604775	0.00479099
G[C>T]G	0.087266	0.0333228	0.00893451	0.00635769	0.00131112	0.00251048	0.00271474	0.0107512	0.00598123	0.0044089	0.00440746	0.00835772
G[C>T]T	0.0130717	0.0402338	0.0032061	0.0128421	0.00390274	0.00302278	0.00467044	0.0154792	0.0178915	0.0127217	0.00432777	0.0054885
G[T>A]A	0.00222791	0.00280143	0.00444699	0.00796171	0.0665232	0.0318708	0.00961676	0.0102511	0.00377332	0.00247627	0.00303821	0.0295731
G[T>A]C	0.00223362	0.00289725	0.00264413	0.0112477	0.00578772	0.00264603	0.00065143	0.0018489	0.00521026	0.00420368	0.00494271	0.00134651
G[T>A]G	0.00273148	0.00328445	0.00340544	0.00351107	0.0828394	0.02106	0.00108842	0.00271245	0.00453924	0.00295284	0.00435617	0.0143445
G[T>A]T	0.00450756	0.00381262	0.00318698	0.00556441	0.0441706	0.0292551	0.00701121	0.0114067	0.00559767	0.00266281	0.00893182	0.00995803
G[T>C]A	0.00334289	0.00794396	0.00146042	0.00317745	0.0255652	0.0255004	0.0287466	0.0106017	0.00306002	0.00226566	0.00184371	0.0016577
G[T>C]C	0.0044167	0.00577263	0.00106278	0.0114842	0.00295714	0.00233274	0.00082377	0.00193435	0.00718973	0.0139834	0.00776711	0.00417342
G[T>C]G	0.00416792	0.00724605	0.00228037	0.00494798	0.0193653	0.0108702	0.00092946	0.00232395	0.00382851	0.0014732	0.0154846	0.00494742
G[T>C]T	0.00553845	0.013052	0.0107473	0.0152012	0.0227763	0.0238373	0.0200887	0.0145939	0.0103908	0.00264646	0.00946847	0.00418402
G[T>G]A	0.00215773	0.00144442	0.00212617	0.00641884	0.00850517	0.0185032	0.0231113	0.0173724	0.00358117	0.00140915	0.00172874	0.0209748
G[T>G]C	0.00106293	0.00101845	0.00090094	0.00666606	0.00045526	0.00069942	0.00052794	0.00090939	0.00087158	0.00384905	0.00480927	0.00217304
G[T>G]G	0.0034534	0.00316903	0.00550582	0.00204391	0.0188431	0.00692339	0.00092685	0.00192646	0.00448491	0.0024087	0.0031937	0.00656737
G[T>G]T	0.0046079	0.00173854	0.0063186	0.0295391	0.0133429	0.00948216	0.00937973	0.00918416	0.00576909	0.00101951	0.0272947	0.0118681
T[C>A]A	0.00638361	0.00512945	0.00681047	0.0159111	0.00848149	0.00690485	0.00524062	0.0120672	0.00735372	0.00638983	0.0110254	0.0168399
T[C>A]C	0.00713192	0.00451943	0.00685305	0.00596707	0.00729346	0.00299962	0.00265916	0.00492394	0.0104541	0.00998946	0.00427564	0.00260542
T[C>A]G	0.00238344	0.00114616	0.00098448	0.00474709	0.0004557	0.0003	0.00083568	0.00087292	0.00561478	0.00052247	0.00140613	0.00084847
T[C>A]T	0.0153434	0.00515283	0.00696763	0.035254	0.00799318	0.00403785	0.00421255	0.00866847	0.013996	0.0102271	0.00499807	0.0110197
T[C>G]A	0.00390052	0.00424771	0.00494625	0.00241152	0.00243635	0.0124703	0.0225134	0.0204738	0.0286348	0.00476446	0.00183945	0.0110541
T[C>G]C	0.00348055	0.00535672	0.00042976	0.00375417	0.00190791	0.00579197	0.0140689	0.00866539	0.0291326	0.00286119	0.00204527	0.00050483
T[C>G]G	0.00153998	0.00097776	0.00031091	0.00125173	0.00045773	0.00024591	0.00060512	0.00057431	0.00264596	0.00015193	0.0012053	0.00073022
T[C>G]T	0.0102444	0.0079173	0.00349616	0.00231965	0.00499156	0.0105169	0.0214871	0.0157667	0.0282281	0.00917421	0.0137921	0.0106771
T[C>T]A	0.012168	0.014912	0.0815442	0.00449085	0.0018639	0.00735219	0.00594685	0.0140746	0.00362781	0.00292301	0.00652683	0.00895851
T[C>T]C	0.0125583	0.0186634	0.202296	0.00555271	0.00834169	0.00961213	0.00351803	0.014599	0.00820449	0.00996696	0.00844021	0.0103714
T[C>T]G	0.0626385	0.0213185	0.0324478	0.00480729	0.00085971	0.00197121	0.00170469	0.00755497	0.00527856	0.00190065	0.00596011	0.00443478
T[C>T]T	0.015073	0.0222747	0.0614559	0.00643354	0.00524377	0.00730331	0.00390682	0.0159466	0.00630638	0.0101324	0.0141967	0.00975631
T[T>A]A	0.00782248	0.00388176	0.00389117	0.0223993	0.0349132	0.0433965	0.0179041	0.0168611	0.0105689	0.00414194	0.00868119	0.0557315
T[T>A]C	0.00229904	0.00348438	0.00395332	0.00318685	0.00463513	0.00394936	0.00161546	0.00281628	0.0027832	0.00231679	0.00304312	0.0019265
T[T>A]G	0.00239224	0.00283243	0.00376279	0.0121703	0.0248314	0.0168798	0.00313477	0.00429119	0.00764562	0.00169554	0.00476811	0.0043528
T[T>A]T	0.00865455	0.00612532	0.0349908	0.0126068	0.0596203	0.0611801	0.0148046	0.0279773	0.00358855	0.003453	0.0114112	0.0162481
T[T>C]A	0.00605042	0.00980399	0.00814599	0.0148284	0.00882919	0.028998	0.061652	0.0213021	0.017017	0.00213899	0.00549548	0.0604027
T[T>C]C	0.00596027	0.00698933	0.00830513	0.0159798	0.00385305	0.00356851	0.00117997	0.00282327	0.00405097	0.00333511	0.0115818	0.0033196
T[T>C]G	0.00444641	0.00722164	0.00539487	0.00388217	0.00423372	0.00431392	0.00158963	0.00305017	0.00196272	0.00101767	0.0140952	0.00240983
T[T>C]T	0.00665052	0.0151894	0.00956903	0.0155585	0.0102337	0.0228021	0.0469032	0.0267426	0.0071392	0.00321651	0.02164	0.0244062
T[T>G]A	0.0031692	0.00257929	0.00555327	0.0557815	0.00537817	0.0357684	0.0586868	0.0389069	0.0065291	0.00237214	0.00455624	0.0509247
T[T>G]C	0.0016053	0.00225255	0.00287345	0.00415585	0.00030693	0.00135696	0.00199106	0.00203644	0.00315312	0.00105013	0.00229962	0.00077182
T[T>G]G	0.00300767	0.0036752	0.00753757	0.0112938	0.008389	0.0050368	0.00315672	0.00408396	0.00295606	0.00469583	0.00437882	0.0032586
T[T>G]T	0.0100961	0.00481938	0.0154632	0.0428269	0.00710743	0.0216318	0.0387544	0.0318058	0.0178415	0.00327776	0.0639894	0.00790735

## Sheet: Fig 3
Source data not applicable

## Sheet: Fig 4
Sample	PDid	cell_type	Exposure	SBS1+SBS5	SBSBlood	SBS7a	SBS9	SBSA	SBSB	SBSC	SBSD	SBSE	SBSF	SBSG	SBSH	SBSUnassigned
PD37580	PD37580	HSPCs	Chemo	252	346	0	0	0	0	6344	0	0	0	0	0	8
PD44579	PD44579	HSPCs	Chemo	199	1060	0	0	0	0	0	0	0	0	0	0	0
PD47536	PD47536	HSPCs	Chemo	48	1118	0	0	0	0	0	0	0	0	0	0	2
PD47537	PD47537	HSPCs	Chemo	53	1095	0	0	0	0	0	0	0	7	0	0	2
PD47538	PD47538	HSPCs	Chemo	38	1274	0	0	0	0	0	0	0	3	0	0	1
PD47539	PD47539	HSPCs	Chemo	187	1184	0	0	0	0	0	0	0	0	0	0	0
PD47540	PD47540	HSPCs	Chemo	92	1178	0	0	0	0	0	0	0	0	0	0	0
PD47541	PD47541	HSPCs	Chemo	40	934	0	0	0	0	56	488	0	0	0	0	4
PD47695	PD47695	HSPCs	Chemo	133	1233	0	0	0	0	0	0	0	0	0	0	0
PD47696	PD47696	HSPCs	Chemo	115	1505	0	0	0	0	0	0	0	0	0	0	0
PD47697	PD47697	HSPCs	Chemo	61	1282	0	0	0	0	0	0	0	0	0	0	0
PD47698	PD47698	HSPCs	Chemo	84	1074	0	0	0	0	0	0	0	5	0	0	1
PD47699	PD47699	HSPCs	Chemo	91	1305	0	0	0	0	0	172	224	0	0	0	0
PD47700	PD47700	HSPCs	Chemo	62	1438	0	0	0	0	0	0	0	30	0	0	4
PD47701	PD47701	HSPCs	Chemo	125	1454	0	0	0	0	0	0	0	8	0	0	0
PD47702	PD47702	HSPCs	Chemo	60	1130	0	0	0	0	0	0	0	0	0	0	4
PD47703-1	PD47703-1	HSPCs	Chemo	77	696	0	0	239	1072	271	439	0	0	0	0	9
PD47703-2	PD47703-2	HSPCs	Chemo	106	638	0	0	236	548	174	873	0	0	0	0	3
PD50306	PD50306	HSPCs	Chemo	29	140	0	0	0	0	0	0	0	1578	0	0	5
PD50307	PD50307	HSPCs	Chemo	37	709	0	0	0	0	0	0	0	325	0	0	2
PD50308	PD50308	HSPCs	Chemo	91	599	0	0	1318	5	0	0	0	0	0	0	1
PD60009	PD60009	HSPCs	Chemo	28	943	0	0	0	0	129	214	0	0	0	0	3
PD60010	PD60010	HSPCs	Chemo	130	967	0	0	0	0	38	513	0	0	0	0	2
PD60011	PD60011	HSPCs	Chemo	35	1287	0	0	0	0	186	291	0	0	0	0	4
PD40315	PD40315	HSPCs	Normal	35	31	0	0	0	0	0	0	0	0	0	0	0
PD40521	PD40521	HSPCs	Normal	25	539	0	0	0	0	0	0	0	0	0	0	0
PD41048	PD41048	HSPCs	Normal	45	834	0	0	0	0	0	0	0	0	0	0	0
PD43976	PD43976	HSPCs	Normal	38	1158	0	0	0	0	0	0	0	0	0	0	3
PD45534	PD45534	HSPCs	Normal	30	1023	0	0	0	0	0	0	0	0	0	0	3
PD47738	PD47738	HSPCs	Normal	62	1299	0	0	0	0	0	0	0	0	0	0	1
PD48402	PD48402	HSPCs	Normal	37	1281	0	0	0	0	0	0	0	0	0	0	1
PD49236	PD49236	HSPCs	Normal	37	929	0	0	0	0	0	0	0	0	0	0	1
PD49237	PD49237	HSPCs	Normal	43	1131	0	0	0	0	0	0	0	0	0	0	1
PD41048aa_ds0001	PD41048	B cells	Normal	348	766	0	0	0	0	0	0	0	0	0	0	46
PD41048e_ds0001	PD41048	Monocytes	Normal	447	867	0	0	0	0	0	0	0	0	0	0	0
PD41048h_ds0001	PD41048	Naive CD4 cells	Normal	931	647	0	0	0	0	0	0	0	0	0	0	0
PD41048i_ds0001	PD41048	Memory CD4 cells	Normal	943	1136	266	0	0	0	0	0	0	0	0	0	73
PD43976vo_ds0001	PD43976	Monocytes	Normal	522	997	0	0	0	0	0	0	0	0	0	0	15
PD43976vv_ds0001	PD43976	Naive CD4 cells	Normal	605	1139	0	0	0	0	0	0	0	0	0	0	36
PD43976vy_ds0001	PD43976	Memory CD4 cells	Normal	1049	1522	812	0	0	0	0	0	0	0	0	0	0
PD43976wk_ds0001	PD43976	B cells	Normal	694	925	0	601	0	0	0	0	0	0	0	0	92
PD45534aro_ds0001	PD45534	Monocytes	Normal	374	1327	0	0	0	0	0	0	0	0	0	0	0
PD45534ars_ds0001	PD45534	Naive CD4 cells	Normal	984	1252	0	0	0	0	0	0	0	0	0	0	0
PD45534art_ds0001	PD45534	Memory CD4 cells	Normal	1741	1620	526	0	0	0	0	0	0	0	0	0	162
PD45534arx_ds0001	PD45534	B cells	Normal	538	1094	0	104	0	0	0	0	0	0	0	0	0
PD47536b_ds0001	PD47536	B cells	Chemo	491	909	0	218	0	0	0	0	0	0	200	0	0
PD47536b_ds0002	PD47536	Memory T cells	Chemo	1237	949	259	0	0	0	0	0	0	0	431	0	0
PD47536b_ds0003	PD47536	Naive T cells	Chemo	1092	1044	0	0	0	0	0	0	0	0	214	0	24
PD47536b_ds0004	PD47536	Monocytes	Chemo	477	886	0	0	0	0	0	0	0	0	0	0	0
PD47537b_ds0001	PD47537	B cells	Chemo	437	1148	0	91	0	0	0	0	0	0	146	0	0
PD47537b_ds0002	PD47537	Memory T cells	Chemo	1235	1117	323	0	0	0	0	0	0	0	265	0	0
PD47537b_ds0003	PD47537	Naive T cells	Chemo	1161	1137	0	0	0	0	0	0	0	0	71	0	0
PD47537b_ds0004	PD47537	Monocytes	Chemo	324	1172	0	0	0	0	0	0	0	31	0	0	15
PD47538b_ds0001	PD47538	B cells	Chemo	497	974	0	338	0	0	0	0	0	0	179	0	0
PD47538b_ds0002	PD47538	Memory T cells	Chemo	946	1173	1665	0	0	0	0	0	0	0	0	0	0
PD47538b_ds0003	PD47538	Naive T cells	Chemo	1073	1073	0	0	0	0	0	0	0	0	0	0	44
PD47538b_ds0004	PD47538	Monocytes	Chemo	226	1388	0	0	0	0	0	0	0	0	0	0	0
PD47539b_ds0001	PD47539	B cells	Chemo	319	1201	0	0	0	0	0	0	0	0	0	0	0
PD47539b_ds0002	PD47539	Naive T cells	Chemo	1627	1386	0	0	0	0	0	0	0	0	0	0	0
PD47539b_ds0003	PD47539	Memory T cells	Chemo	2427	1275	411	0	0	0	0	0	0	0	0	0	0
PD47539b_ds0004	PD47539	Monocytes	Chemo	490	1041	0	0	0	0	0	0	0	0	0	0	0
PD47540b_ds0001	PD47540	B cells	Chemo	316	1058	0	0	0	0	0	0	0	0	0	0	0
PD47540b_ds0002	PD47540	Naive T cells	Chemo	451	1168	0	0	0	0	0	0	0	0	0	0	50
PD47540b_ds0003	PD47540	Memory T cells	Chemo	1478	1238	722	0	0	0	0	0	0	0	0	0	0
PD47540b_ds0004	PD47540	Monocytes	Chemo	293	1102	0	0	0	0	0	0	0	0	0	0	0
PD47541b_ds0004	PD47541	Monocytes	Chemo	387	774	0	0	0	0	0	471	0	0	0	0	51
PD47695b_ds0001	PD47695	B cells	Chemo	775	1152	0	168	0	0	0	0	0	0	0	0	0
PD47695b_ds0002	PD47695	Memory T cells	Chemo	2146	2017	129	0	0	0	0	0	0	0	0	0	0
PD47696b_ds0001	PD47696	B cells	Chemo	887	1647	0	0	0	0	0	0	0	0	0	0	0
PD47696b_ds0002	PD47696	Memory T cells	Chemo	1856	1772	591	0	0	0	0	0	0	0	0	0	0
PD47696b_ds0003	PD47696	Naive T cells	Chemo	3483	1822	0	0	0	0	0	0	0	0	0	0	54
PD47696b_ds0004	PD47696	Monocytes	Chemo	530	1434	0	0	0	0	0	0	0	0	0	0	0
PD47697b_ds0001	PD47697	B cells	Chemo	607	1128	0	347	0	0	0	0	0	0	87	0	0
PD47697b_ds0002	PD47697	Memory T cells	Chemo	1066	1421	614	0	0	0	0	0	0	0	129	0	0
PD47697b_ds0003	PD47697	Naive T cells	Chemo	1386	1359	0	0	0	0	0	0	0	0	28	0	0
PD47697b_ds0004	PD47697	Monocytes	Chemo	357	1196	0	0	0	0	0	0	0	0	0	0	0
PD47698b_ds0001	PD47698	B cells	Chemo	935	1176	0	633	0	0	0	0	0	0	271	0	0
PD47698b_ds0002	PD47698	Memory T cells	Chemo	1185	1504	912	0	0	0	0	0	0	0	957	0	0
PD47698b_ds0003	PD47698	Naive T cells	Chemo	1688	1426	0	0	0	0	0	0	0	0	638	0	0
PD47698b_ds0004	PD47698	Monocytes	Chemo	387	1103	0	0	0	0	0	0	0	0	0	0	0
PD47699b_ds0001	PD47699	B cells	Chemo	629	1226	0	472	0	0	0	346	252	0	220	0	0
PD47699b_ds0002	PD47699	Memory T cells	Chemo	1844	1501	300	0	0	0	0	300	129	0	214	0	0
PD47699b_ds0003	PD47699	Naive T cells	Chemo	2468	1887	0	0	0	0	0	97	194	0	194	0	0
PD47699b_ds0004	PD47699	Monocytes	Chemo	486	1483	0	0	0	0	0	185	162	0	0	0	0
PD47700b_ds0001	PD47700	B cells	Chemo	486	1099	0	0	0	0	0	0	0	54	144	0	18
PD47700b_ds0002	PD47700	Memory T cells	Chemo	1363	1258	594	0	0	0	0	0	0	0	280	0	0
PD47700b_ds0003	PD47700	Naive T cells	Chemo	941	1341	0	0	0	0	0	0	0	0	71	0	0
PD47700b_ds0004	PD47700	Monocytes	Chemo	373	1288	0	0	0	0	0	0	0	0	0	0	34
PD47701b_ds0001	PD47701	B cells	Chemo	569	1467	0	0	0	0	0	0	0	0	131	0	22
PD47701b_ds0002	PD47701	Memory T cells	Chemo	1112	1407	393	0	0	0	0	0	0	0	360	0	0
PD47701b_ds0003	PD47701	Naive T cells	Chemo	828	1220	0	0	0	0	0	0	0	0	131	0	0
PD47701b_ds0004	PD47701	Monocytes	Chemo	544	1470	0	0	0	0	0	0	0	0	0	0	0
PD47702b_ds0001	PD47702	B cells	Chemo	288	1252	0	85	0	0	0	0	0	0	68	0	0
PD47702b_ds0003	PD47702	Memory T cells	Chemo	1003	1337	180	0	0	0	0	0	0	0	51	0	0
PD47702b_ds0004	PD47702	Monocytes	Chemo	440	1320	0	0	0	0	0	0	0	0	0	0	0
PD47703b_ds0001	PD47703-1	B cells	Chemo	707	424	0	0	990	71	0	2121	0	0	0	0	0
PD47703b_ds0002	PD47703-1	Naive T cells	Chemo	1507	538	0	0	430	407	430	1830	0	0	0	2583	538
PD47703b_ds0003	PD47703-1	Memory T cells	Chemo	989	742	3585	0	0	178	0	2472	0	0	0	2349	0
PD47703b_ds0004	PD47703-1	Monocytes	Chemo	737	541	0	0	786	140	0	1671	0	0	0	0	246
PD50306b_ds0001	PD50306	B cells	Chemo	717	331	0	0	0	0	0	0	0	1711	0	0	0
PD50307b_ds0001	PD50307	B cells	Chemo	265	835	0	0	0	0	0	0	0	292	0	0	0
PD50307b_ds0002	PD50307	Memory T cells	Chemo	1630	1057	241	0	0	0	0	0	0	0	91	0	0
PD50307b_ds0003	PD50307	Naive T cells	Chemo	1637	935	0	0	0	0	0	0	0	0	0	0	26
PD50307b_ds0004	PD50307	Monocytes	Chemo	197	860	0	0	0	0	0	0	0	353	0	0	0
PD50308b_ds0001	PD50308	B cells	Chemo	563	504	0	0	1896	0	0	0	0	0	0	0	0
PD50308b_ds0002	PD50308	Memory T cells	Chemo	1291	403	484	0	1533	103	0	0	0	0	0	0	0
PD50308b_ds0003	PD50308	Naive T cells	Chemo	438	642	0	0	1838	0	0	0	0	0	0	0	0
PD50308b_ds0004	PD50308	Monocytes	Chemo	287	574	0	0	1532	0	0	0	0	0	0	0	0

## Sheet: Fig 5
Source data not applicable

## Sheet: ED 1a,b
Sample	Mean_depth	PDID	Exposure	Age	Cancer_diagnosis
PD37580a_lo0016	13.4501	PD37580	Chemo	43	AML
PD37580a_lo0019	16.1615	PD37580	Chemo	43	AML
PD37580a_lo0034	13.153	PD37580	Chemo	43	AML
PD37580a_lo0048	14.1747	PD37580	Chemo	43	AML
PD37580a_lo0049	17.7024	PD37580	Chemo	43	AML
PD37580a_lo0006	13.2796	PD37580	Chemo	43	AML
PD37580a_lo0060	16.1659	PD37580	Chemo	43	AML
PD37580a_lo0063	13.2181	PD37580	Chemo	43	AML
PD37580a_lo0065	19.0163	PD37580	Chemo	43	AML
PD37580a_lo0091	17.0224	PD37580	Chemo	43	AML
PD44579b_lo0093_2	19.4309	PD44579	Chemo	63	Follicular lymphoma
PD44579b_lo0094_2	22.3718	PD44579	Chemo	63	Follicular lymphoma
PD44579b_lo0097_2	20.3389	PD44579	Chemo	63	Follicular lymphoma
PD44579b_lo0099_2	21.0782	PD44579	Chemo	63	Follicular lymphoma
PD44579b_lo0102_2	24.8078	PD44579	Chemo	63	Follicular lymphoma
PD44579b_lo0103_2	19.817	PD44579	Chemo	63	Follicular lymphoma
PD44579b_lo0142_2	28.6553	PD44579	Chemo	63	Follicular lymphoma
PD44579b_lo0176_2	22.2638	PD44579	Chemo	63	Follicular lymphoma
PD44579b_lo0179_2	22.7283	PD44579	Chemo	63	Follicular lymphoma
PD44579b_lo0188_2	23.1053	PD44579	Chemo	63	Follicular lymphoma
PD47539b_lo0001	23.4043	PD47539	Chemo	64	Follicular lymphoma
PD47539b_lo0002	23.0013	PD47539	Chemo	64	Follicular lymphoma
PD47539b_lo0003	21.3302	PD47539	Chemo	64	Follicular lymphoma
PD47539b_lo0004	20.5769	PD47539	Chemo	64	Follicular lymphoma
PD47539b_lo0005	21.9851	PD47539	Chemo	64	Follicular lymphoma
PD47540b_lo0001	21.4994	PD47540	Chemo	57	Follicular lymphoma
PD47540b_lo0002	27.7008	PD47540	Chemo	57	Follicular lymphoma
PD47540b_lo0003	24.2127	PD47540	Chemo	57	Follicular lymphoma
PD47540b_lo0004	26.1739	PD47540	Chemo	57	Follicular lymphoma
PD47540b_lo0005	22.8665	PD47540	Chemo	57	Follicular lymphoma
PD47541b_lo0001	22.7726	PD47541	Chemo	64	Follicular lymphoma
PD47541b_lo0002	21.1947	PD47541	Chemo	64	Follicular lymphoma
PD47541b_lo0003	19.785	PD47541	Chemo	64	Follicular lymphoma
PD47541b_lo0004	22.6216	PD47541	Chemo	64	Follicular lymphoma
PD47541b_lo0005	20.4562	PD47541	Chemo	64	Follicular lymphoma
PD47541b_lo0006	20.2404	PD47541	Chemo	64	Follicular lymphoma
PD47541b_lo0007	20.4488	PD47541	Chemo	64	Follicular lymphoma
PD47541b_lo0008	25.8818	PD47541	Chemo	64	Follicular lymphoma
PD47541b_lo0009	22.3639	PD47541	Chemo	64	Follicular lymphoma
PD47541b_lo0010	21.5229	PD47541	Chemo	64	Follicular lymphoma
PD47695b_lo0001	22.7447	PD47695	Chemo	72	DLBCL
PD47695b_lo0002	21.971	PD47695	Chemo	72	DLBCL
PD47695b_lo0003	22.5695	PD47695	Chemo	72	DLBCL
PD47695b_lo0004	23.9811	PD47695	Chemo	72	DLBCL
PD47695b_lo0005	21.1978	PD47695	Chemo	72	DLBCL
PD47696b_lo0001	26.5069	PD47696	Chemo	74	DLBCL
PD47696b_lo0002	23.4842	PD47696	Chemo	74	DLBCL
PD47696b_lo0003	23.5363	PD47696	Chemo	74	DLBCL
PD47696b_lo0004	30.8579	PD47696	Chemo	74	DLBCL
PD47696b_lo0005	23.3398	PD47696	Chemo	74	DLBCL
PD47699b_lo0001	20.3169	PD47699	Chemo	79	Myeloma and Colon cancer
PD47699b_lo0002	19.4751	PD47699	Chemo	79	Myeloma and Colon cancer
PD47699b_lo0003	22.8812	PD47699	Chemo	79	Myeloma and Colon cancer
PD47699b_lo0004	23.6918	PD47699	Chemo	79	Myeloma and Colon cancer
PD47699b_lo0005	25.2906	PD47699	Chemo	79	Myeloma and Colon cancer
PD47699b_lo0006	17.0633	PD47699	Chemo	79	Myeloma and Colon cancer
PD47699b_lo0007	23.9608	PD47699	Chemo	79	Myeloma and Colon cancer
PD47699b_lo0008	23.6611	PD47699	Chemo	79	Myeloma and Colon cancer
PD47699b_lo0009	26.6443	PD47699	Chemo	79	Myeloma and Colon cancer
PD47699b_lo0010	20.7607	PD47699	Chemo	79	Myeloma and Colon cancer
PD47703b_lo0234	21.537	PD47703	Chemo	48	Hodgkin lymphoma
PD47703b_lo0110	18.211	PD47703	Chemo	48	Hodgkin lymphoma
PD47703b_lo0093	18.0709	PD47703	Chemo	48	Hodgkin lymphoma
PD47703b_lo0235	18.6766	PD47703	Chemo	48	Hodgkin lymphoma
PD47703b_lo0240	19.4564	PD47703	Chemo	48	Hodgkin lymphoma
PD47703b_lo0241	20.3034	PD47703	Chemo	48	Hodgkin lymphoma
PD47703b_lo0135	22.0288	PD47703	Chemo	48	Hodgkin lymphoma
PD47703b_lo0136	22.5462	PD47703	Chemo	48	Hodgkin lymphoma
PD47703b_lo0137	27.1114	PD47703	Chemo	48	Hodgkin lymphoma
PD47703b_lo0218	20.1534	PD47703	Chemo	48	Hodgkin lymphoma
PD50308f	28.3244	PD50308	Chemo	27	Hodgkin lymphoma
PD50308g	26.8237	PD50308	Chemo	27	Hodgkin lymphoma
PD50308k	28.7815	PD50308	Chemo	27	Hodgkin lymphoma
PD50308aq	27.2378	PD50308	Chemo	27	Hodgkin lymphoma
PD50308az	28.6228	PD50308	Chemo	27	Hodgkin lymphoma
PD50308as	26.0388	PD50308	Chemo	27	Hodgkin lymphoma
PD50308aw	28.5744	PD50308	Chemo	27	Hodgkin lymphoma
PD50308ay	24.7477	PD50308	Chemo	27	Hodgkin lymphoma
PD47536b_lo0001	27.1637	PD47536	Chemo	67	Colon cancer
PD47536b_lo0002	25.3777	PD47536	Chemo	67	Colon cancer
PD47536b_lo0003	27.5841	PD47536	Chemo	67	Colon cancer
PD47536b_lo0004	25.8059	PD47536	Chemo	67	Colon cancer
PD47536b_lo0005	26.7365	PD47536	Chemo	67	Colon cancer
PD47537b_lo0001	29.2271	PD47537	Chemo	61	Colon cancer
PD47537b_lo0002	24.5488	PD47537	Chemo	61	Colon cancer
PD47537b_lo0004	30.648	PD47537	Chemo	61	Colon cancer
PD47537b_lo0005	27.6257	PD47537	Chemo	61	Colon cancer
PD47537b_lo0008	20.6085	PD47537	Chemo	61	Colon cancer
PD47538b_lo0004	17.2327	PD47538	Chemo	61	Colon cancer
PD47538b_lo0005	23.9748	PD47538	Chemo	61	Colon cancer
PD47538b_lo0006	27.4455	PD47538	Chemo	61	Colon cancer
PD47538b_lo0007	25.26	PD47538	Chemo	61	Colon cancer
PD47538b_lo0008	26.3687	PD47538	Chemo	61	Colon cancer
PD47538b_lo0009	25.9337	PD47538	Chemo	61	Colon cancer
PD47538b_lo0010	22.0411	PD47538	Chemo	61	Colon cancer
PD47538b_lo0001	21.9914	PD47538	Chemo	61	Colon cancer
PD47538b_lo0002	21.4278	PD47538	Chemo	61	Colon cancer
PD47538b_lo0003	23.0037	PD47538	Chemo	61	Colon cancer
PD47697b_lo0001	19.0544	PD47697	Chemo	72	Colon cancer
PD47697b_lo0010	23.4504	PD47697	Chemo	72	Colon cancer
PD47697b_lo0002	20.9237	PD47697	Chemo	72	Colon cancer
PD47697b_lo0003	21.8729	PD47697	Chemo	72	Colon cancer
PD47697b_lo0004	17.3209	PD47697	Chemo	72	Colon cancer
PD47697b_lo0005	20.4956	PD47697	Chemo	72	Colon cancer
PD47697b_lo0006	16.8269	PD47697	Chemo	72	Colon cancer
PD47697b_lo0007	26.5826	PD47697	Chemo	72	Colon cancer
PD47697b_lo0008	25.7663	PD47697	Chemo	72	Colon cancer
PD47697b_lo0009	16.7914	PD47697	Chemo	72	Colon cancer
PD47698b_lo0001	18.8614	PD47698	Chemo	68	Colon cancer
PD47698b_lo0002	23.9002	PD47698	Chemo	68	Colon cancer
PD47698b_lo0003	22.4699	PD47698	Chemo	68	Colon cancer
PD47698b_lo0004	21.29	PD47698	Chemo	68	Colon cancer
PD47698b_lo0005	21.7661	PD47698	Chemo	68	Colon cancer
PD47698b_lo0006	19.2203	PD47698	Chemo	68	Colon cancer
PD47698b_lo0007	25.4121	PD47698	Chemo	68	Colon cancer
PD47698b_lo0008	24.9572	PD47698	Chemo	68	Colon cancer
PD47698b_lo0009	22.3733	PD47698	Chemo	68	Colon cancer
PD47698b_lo0010	22.7508	PD47698	Chemo	68	Colon cancer
PD47700b_lo0001	25.425	PD47700	Chemo	80	Colon cancer
PD47700b_lo0002	23.6021	PD47700	Chemo	80	Colon cancer
PD47700b_lo0003	20.5509	PD47700	Chemo	80	Colon cancer
PD47700b_lo0005	24.3492	PD47700	Chemo	80	Colon cancer
PD47701b_lo0008	23.7307	PD47701	Chemo	68	Colon cancer
PD47701b_lo0009	22.4705	PD47701	Chemo	68	Colon cancer
PD47701b_lo0010	19.7088	PD47701	Chemo	68	Colon cancer
PD47701b_lo0001	19.3644	PD47701	Chemo	68	Colon cancer
PD47701b_lo0002	22.2529	PD47701	Chemo	68	Colon cancer
PD47701b_lo0003	21.3706	PD47701	Chemo	68	Colon cancer
PD47701b_lo0004	23.0416	PD47701	Chemo	68	Colon cancer
PD47701b_lo0005	20.937	PD47701	Chemo	68	Colon cancer
PD47701b_lo0006	27.0189	PD47701	Chemo	68	Colon cancer
PD47701b_lo0007	26.7451	PD47701	Chemo	68	Colon cancer
PD47702b_lo0001	18.0383	PD47702	Chemo	63	Colon cancer
PD47702b_lo0002	15.6077	PD47702	Chemo	63	Colon cancer
PD47702b_lo0003	15.9154	PD47702	Chemo	63	Colon cancer
PD47702b_lo0004	15.9879	PD47702	Chemo	63	Colon cancer
PD47702b_lo0005	18.087	PD47702	Chemo	63	Colon cancer
PD47702b_lo0006	15.4845	PD47702	Chemo	63	Colon cancer
PD47702b_lo0007	17.2502	PD47702	Chemo	63	Colon cancer
PD47702b_lo0008	18.9915	PD47702	Chemo	63	Colon cancer
PD47702b_lo0009	17.428	PD47702	Chemo	63	Colon cancer
PD47702b_lo0010	15.2346	PD47702	Chemo	63	Colon cancer
PD50306b	25.7774	PD50306	Chemo	3	Neuroblastoma
PD50306c	25.2156	PD50306	Chemo	3	Neuroblastoma
PD50306d	26.4596	PD50306	Chemo	3	Neuroblastoma
PD50306e	25.4217	PD50306	Chemo	3	Neuroblastoma
PD50306f	26.6287	PD50306	Chemo	3	Neuroblastoma
PD50306g	22.727	PD50306	Chemo	3	Neuroblastoma
PD50306h	28.742	PD50306	Chemo	3	Neuroblastoma
PD50306i	18.4115	PD50306	Chemo	3	Neuroblastoma
PD50306j	30.1869	PD50306	Chemo	3	Neuroblastoma
PD50307b	28.4191	PD50307	Chemo	40	Lung cancer
PD50307c	27.3939	PD50307	Chemo	40	Lung cancer
PD50307k	26.476	PD50307	Chemo	40	Lung cancer
PD50307l	28.902	PD50307	Chemo	40	Lung cancer
PD50307cq	24.5698	PD50307	Chemo	40	Lung cancer
PD50307aq	25.5011	PD50307	Chemo	40	Lung cancer
PD50307au	27.0301	PD50307	Chemo	40	Lung cancer
PD50307av	22.8724	PD50307	Chemo	40	Lung cancer
PD50307ax	22.0298	PD50307	Chemo	40	Lung cancer
PD50307bu	25.012	PD50307	Chemo	40	Lung cancer
PD60009b	40.0425	PD60009	Chemo	58	Marginal zone lymphoma
PD60009c	28.0995	PD60009	Chemo	58	Marginal zone lymphoma
PD60009d	22.5481	PD60009	Chemo	58	Marginal zone lymphoma
PD60009e	21.612	PD60009	Chemo	58	Marginal zone lymphoma
PD60009i	21.4119	PD60009	Chemo	58	Marginal zone lymphoma
PD60009j	25.3003	PD60009	Chemo	58	Marginal zone lymphoma
PD60009k	26.6321	PD60009	Chemo	58	Marginal zone lymphoma
PD60009l	28.5441	PD60009	Chemo	58	Marginal zone lymphoma
PD60009m	25.1127	PD60009	Chemo	58	Marginal zone lymphoma
PD60010b	26.1611	PD60010	Chemo	77	Follicular lymphoma
PD60010c	19.6659	PD60010	Chemo	77	Follicular lymphoma
PD60010d	20.8127	PD60010	Chemo	77	Follicular lymphoma
PD60010e	20.8047	PD60010	Chemo	77	Follicular lymphoma
PD60010f	23.3954	PD60010	Chemo	77	Follicular lymphoma
PD60010g	27.8749	PD60010	Chemo	77	Follicular lymphoma
PD60010h	28.0223	PD60010	Chemo	77	Follicular lymphoma
PD60010j	24.7084	PD60010	Chemo	77	Follicular lymphoma
PD60010k	24.339	PD60010	Chemo	77	Follicular lymphoma
PD60010l	19.1041	PD60010	Chemo	77	Follicular lymphoma
PD60011b	25.0346	PD60011	Chemo	76	Lymphoplasmacytic lymphoma
PD60011c	27.5513	PD60011	Chemo	76	Lymphoplasmacytic lymphoma
PD60011d	24.2616	PD60011	Chemo	76	Lymphoplasmacytic lymphoma
PD60011f	23.1801	PD60011	Chemo	76	Lymphoplasmacytic lymphoma
PD60011h	24.8111	PD60011	Chemo	76	Lymphoplasmacytic lymphoma
PD60011i	23.3864	PD60011	Chemo	76	Lymphoplasmacytic lymphoma
PD60011j	22.6777	PD60011	Chemo	76	Lymphoplasmacytic lymphoma
PD60011k	23.9249	PD60011	Chemo	76	Lymphoplasmacytic lymphoma
PD60011l	26.8062	PD60011	Chemo	76	Lymphoplasmacytic lymphoma
PD40315el	26.8024	PD40315	Normal	0	Normal
PD40315fk	25.9468	PD40315	Normal	0	Normal
PD40315fl	23.7888	PD40315	Normal	0	Normal
PD40315he	21.503	PD40315	Normal	0	Normal
PD40315as	21.6991	PD40315	Normal	0	Normal
PD40315bj	20.0775	PD40315	Normal	0	Normal
PD40315bm	23.0851	PD40315	Normal	0	Normal
PD40315cs	20.6626	PD40315	Normal	0	Normal
PD40315cv	23.4514	PD40315	Normal	0	Normal
PD40315df2	22.9255	PD40315	Normal	0	Normal
PD40521xe	22.9697	PD40521	Normal	29	Normal
PD40521xk	22.2034	PD40521	Normal	29	Normal
PD40521xm	26.9462	PD40521	Normal	29	Normal
PD40521xn	30.6927	PD40521	Normal	29	Normal
PD40521wv	33.6447	PD40521	Normal	29	Normal
PD40521ww	23.4786	PD40521	Normal	29	Normal
PD40521wx	28.5497	PD40521	Normal	29	Normal
PD40521wy	27.8687	PD40521	Normal	29	Normal
PD40521wz	32.0876	PD40521	Normal	29	Normal
PD40521xa	21.9365	PD40521	Normal	29	Normal
PD41048b_sc0013	25.7377	PD41048	Normal	47	Normal
PD41048b_sc0014	24.3356	PD41048	Normal	47	Normal
PD41048b_sc0016	24.9119	PD41048	Normal	47	Normal
PD41048b_sc0022	30.4845	PD41048	Normal	47	Normal
PD41048b_sc0028	26.2201	PD41048	Normal	47	Normal
PD41048b_sc0041	24.3675	PD41048	Normal	47	Normal
PD41048b_sc0047	26.4115	PD41048	Normal	47	Normal
PD41048b_sc0061	24.5561	PD41048	Normal	47	Normal
PD41048b_sc0063	25.278	PD41048	Normal	47	Normal
PD41048b_sc0066	26.1154	PD41048	Normal	47	Normal
PD43976_BMH1_TG001_P31_A11	19.7118	PD43976	Normal	62	Normal
PD43976_BMH1_TG001_P32_C03	19.1445	PD43976	Normal	62	Normal
PD43976_BMH1_TG001_P32_E03	19.1397	PD43976	Normal	62	Normal
PD43976_BMH1_TG001_P32_C06	20.0456	PD43976	Normal	62	Normal
PD43976_BMH1_TG001_P32_B10	17.7049	PD43976	Normal	62	Normal
PD43976_BMH1_TG001_P31_C01	22.0301	PD43976	Normal	62	Normal
PD43976_BMH1_TG001_P31_D01	26.7915	PD43976	Normal	62	Normal
PD43976_BMH1_TG001_P31_D10	23.4874	PD43976	Normal	62	Normal
PD43976_BMH1_TG001_P31_C12	21.9444	PD43976	Normal	62	Normal
PD43976_BMH1_TG001_P31_D12	20.0885	PD43976	Normal	62	Normal
PD45534o	24.2342	PD45534	Normal	77	Normal
PD45534c	24.3291	PD45534	Normal	77	Normal
PD45534m	27.2729	PD45534	Normal	77	Normal
PD45534di	24.2842	PD45534	Normal	77	Normal
PD45534rg	28.1563	PD45534	Normal	77	Normal
PD45534sl	28.1098	PD45534	Normal	77	Normal
PD45534kt2	25.7472	PD45534	Normal	77	Normal
PD45534rw2	23.6904	PD45534	Normal	77	Normal
PD45534sv2	24.6762	PD45534	Normal	77	Normal
PD45534tc2	27.6895	PD45534	Normal	77	Normal
PD47738b_lo0116	20.5983	PD47738	Normal	75	Normal
PD47738b_lo0117	20.407	PD47738	Normal	75	Normal
PD47738b_lo0124	19.7234	PD47738	Normal	75	Normal
PD47738b_lo0138	19.4176	PD47738	Normal	75	Normal
PD47738b_lo0273	20.818	PD47738	Normal	75	Normal
PD47738b_lo0280	19.7122	PD47738	Normal	75	Normal
PD47738b_lo0284	19.8882	PD47738	Normal	75	Normal
PD47738b_lo0038	19.9703	PD47738	Normal	75	Normal
PD47738b_lo0052	19.3995	PD47738	Normal	75	Normal
PD47738b_lo0095	19.329	PD47738	Normal	75	Normal
PD48402b_lo0011	20.5976	PD48402	Normal	76	Normal
PD48402b_lo0020	21.1269	PD48402	Normal	76	Normal
PD48402b_lo0005	21.4528	PD48402	Normal	76	Normal
PD48402b_lo0053	29.6993	PD48402	Normal	76	Normal
PD48402b_lo0060	21.7471	PD48402	Normal	76	Normal
PD48402b_lo0063	28.1722	PD48402	Normal	76	Normal
PD48402b_lo0067	24.618	PD48402	Normal	76	Normal
PD48402b_lo0070	28.2238	PD48402	Normal	76	Normal
PD48402b_lo0008	20.4172	PD48402	Normal	76	Normal
PD48402b_lo0009	20.3739	PD48402	Normal	76	Normal
PD49236w	28.7025	PD49236	Normal	63	Normal
PD49236cx	26.3184	PD49236	Normal	63	Normal
PD49236cz	25.5293	PD49236	Normal	63	Normal
PD49236dc	27.6649	PD49236	Normal	63	Normal
PD49236de	26.4224	PD49236	Normal	63	Normal
PD49236dg	30.5396	PD49236	Normal	63	Normal
PD49236di	27.8384	PD49236	Normal	63	Normal
PD49236dj	27.9831	PD49236	Normal	63	Normal
PD49236dk	25.7534	PD49236	Normal	63	Normal
PD49236dl	30.4082	PD49236	Normal	63	Normal
PD49237dz	29.8976	PD49237	Normal	60	Normal
PD49237d	24.8851	PD49237	Normal	60	Normal
PD49237cw	26.9476	PD49237	Normal	60	Normal
PD49237cx	26.8599	PD49237	Normal	60	Normal
PD49237dc	27.7959	PD49237	Normal	60	Normal
PD49237dh	27.8145	PD49237	Normal	60	Normal
PD49237di	28.116	PD49237	Normal	60	Normal
PD49237dj	26.5455	PD49237	Normal	60	Normal
PD49237ej	29.6165	PD49237	Normal	60	Normal
PD49237ew	25.9199	PD49237	Normal	60	Normal

## Sheet: ED 2a,b
Sample	Number_indels	PDID	Exposure	Age	Cancer_diagnosis
PD37580a_lo0016	76	PD37580	Chemo	43	AML
PD37580a_lo0019	107	PD37580	Chemo	43	AML
PD37580a_lo0034	70	PD37580	Chemo	43	AML
PD37580a_lo0048	61	PD37580	Chemo	43	AML
PD37580a_lo0049	103	PD37580	Chemo	43	AML
PD37580a_lo0006	79	PD37580	Chemo	43	AML
PD37580a_lo0060	86	PD37580	Chemo	43	AML
PD37580a_lo0063	66	PD37580	Chemo	43	AML
PD37580a_lo0065	106	PD37580	Chemo	43	AML
PD37580a_lo0091	116	PD37580	Chemo	43	AML
PD44579b_lo0093_2	63	PD44579	Chemo	63	Follicular lymphoma
PD44579b_lo0094_2	54	PD44579	Chemo	63	Follicular lymphoma
PD44579b_lo0097_2	60	PD44579	Chemo	63	Follicular lymphoma
PD44579b_lo0099_2	90	PD44579	Chemo	63	Follicular lymphoma
PD44579b_lo0102_2	74	PD44579	Chemo	63	Follicular lymphoma
PD44579b_lo0103_2	60	PD44579	Chemo	63	Follicular lymphoma
PD44579b_lo0142_2	69	PD44579	Chemo	63	Follicular lymphoma
PD44579b_lo0176_2	85	PD44579	Chemo	63	Follicular lymphoma
PD44579b_lo0179_2	63	PD44579	Chemo	63	Follicular lymphoma
PD44579b_lo0188_2	84	PD44579	Chemo	63	Follicular lymphoma
PD47539b_lo0001	63	PD47539	Chemo	64	Follicular lymphoma
PD47539b_lo0002	77	PD47539	Chemo	64	Follicular lymphoma
PD47539b_lo0003	70	PD47539	Chemo	64	Follicular lymphoma
PD47539b_lo0004	71	PD47539	Chemo	64	Follicular lymphoma
PD47539b_lo0005	62	PD47539	Chemo	64	Follicular lymphoma
PD47540b_lo0001	55	PD47540	Chemo	57	Follicular lymphoma
PD47540b_lo0002	71	PD47540	Chemo	57	Follicular lymphoma
PD47540b_lo0003	69	PD47540	Chemo	57	Follicular lymphoma
PD47540b_lo0004	77	PD47540	Chemo	57	Follicular lymphoma
PD47540b_lo0005	72	PD47540	Chemo	57	Follicular lymphoma
PD47541b_lo0001	85	PD47541	Chemo	64	Follicular lymphoma
PD47541b_lo0002	73	PD47541	Chemo	64	Follicular lymphoma
PD47541b_lo0003	68	PD47541	Chemo	64	Follicular lymphoma
PD47541b_lo0004	78	PD47541	Chemo	64	Follicular lymphoma
PD47541b_lo0005	74	PD47541	Chemo	64	Follicular lymphoma
PD47541b_lo0006	77	PD47541	Chemo	64	Follicular lymphoma
PD47541b_lo0007	79	PD47541	Chemo	64	Follicular lymphoma
PD47541b_lo0008	39	PD47541	Chemo	64	Follicular lymphoma
PD47541b_lo0009	52	PD47541	Chemo	64	Follicular lymphoma
PD47541b_lo0010	67	PD47541	Chemo	64	Follicular lymphoma
PD47695b_lo0001	78	PD47695	Chemo	72	DLBCL
PD47695b_lo0002	70	PD47695	Chemo	72	DLBCL
PD47695b_lo0003	90	PD47695	Chemo	72	DLBCL
PD47695b_lo0004	82	PD47695	Chemo	72	DLBCL
PD47695b_lo0005	62	PD47695	Chemo	72	DLBCL
PD47696b_lo0001	72	PD47696	Chemo	74	DLBCL
PD47696b_lo0002	66	PD47696	Chemo	74	DLBCL
PD47696b_lo0003	72	PD47696	Chemo	74	DLBCL
PD47696b_lo0004	75	PD47696	Chemo	74	DLBCL
PD47696b_lo0005	70	PD47696	Chemo	74	DLBCL
PD47699b_lo0001	96	PD47699	Chemo	79	Myeloma and Colon cancer
PD47699b_lo0002	72	PD47699	Chemo	79	Myeloma and Colon cancer
PD47699b_lo0003	96	PD47699	Chemo	79	Myeloma and Colon cancer
PD47699b_lo0004	86	PD47699	Chemo	79	Myeloma and Colon cancer
PD47699b_lo0005	95	PD47699	Chemo	79	Myeloma and Colon cancer
PD47699b_lo0006	63	PD47699	Chemo	79	Myeloma and Colon cancer
PD47699b_lo0007	83	PD47699	Chemo	79	Myeloma and Colon cancer
PD47699b_lo0008	85	PD47699	Chemo	79	Myeloma and Colon cancer
PD47699b_lo0009	102	PD47699	Chemo	79	Myeloma and Colon cancer
PD47699b_lo0010	68	PD47699	Chemo	79	Myeloma and Colon cancer
PD47703b_lo0234	178	PD47703	Chemo	48	Hodgkin lymphoma
PD47703b_lo0110	119	PD47703	Chemo	48	Hodgkin lymphoma
PD47703b_lo0093	127	PD47703	Chemo	48	Hodgkin lymphoma
PD47703b_lo0235	152	PD47703	Chemo	48	Hodgkin lymphoma
PD47703b_lo0240	191	PD47703	Chemo	48	Hodgkin lymphoma
PD47703b_lo0241	150	PD47703	Chemo	48	Hodgkin lymphoma
PD47703b_lo0135	108	PD47703	Chemo	48	Hodgkin lymphoma
PD47703b_lo0136	184	PD47703	Chemo	48	Hodgkin lymphoma
PD47703b_lo0137	183	PD47703	Chemo	48	Hodgkin lymphoma
PD47703b_lo0218	179	PD47703	Chemo	48	Hodgkin lymphoma
PD50308f	97	PD50308	Chemo	27	Hodgkin lymphoma
PD50308g	133	PD50308	Chemo	27	Hodgkin lymphoma
PD50308k	104	PD50308	Chemo	27	Hodgkin lymphoma
PD50308aq	115	PD50308	Chemo	27	Hodgkin lymphoma
PD50308az	110	PD50308	Chemo	27	Hodgkin lymphoma
PD50308as	123	PD50308	Chemo	27	Hodgkin lymphoma
PD50308aw	125	PD50308	Chemo	27	Hodgkin lymphoma
PD50308ay	100	PD50308	Chemo	27	Hodgkin lymphoma
PD47536b_lo0001	63	PD47536	Chemo	67	Colon cancer
PD47536b_lo0002	77	PD47536	Chemo	67	Colon cancer
PD47536b_lo0003	62	PD47536	Chemo	67	Colon cancer
PD47536b_lo0004	69	PD47536	Chemo	67	Colon cancer
PD47536b_lo0005	69	PD47536	Chemo	67	Colon cancer
PD47537b_lo0001	65	PD47537	Chemo	61	Colon cancer
PD47537b_lo0002	80	PD47537	Chemo	61	Colon cancer
PD47537b_lo0004	69	PD47537	Chemo	61	Colon cancer
PD47537b_lo0005	66	PD47537	Chemo	61	Colon cancer
PD47537b_lo0008	42	PD47537	Chemo	61	Colon cancer
PD47538b_lo0004	42	PD47538	Chemo	61	Colon cancer
PD47538b_lo0005	75	PD47538	Chemo	61	Colon cancer
PD47538b_lo0006	72	PD47538	Chemo	61	Colon cancer
PD47538b_lo0007	81	PD47538	Chemo	61	Colon cancer
PD47538b_lo0008	67	PD47538	Chemo	61	Colon cancer
PD47538b_lo0009	74	PD47538	Chemo	61	Colon cancer
PD47538b_lo0010	70	PD47538	Chemo	61	Colon cancer
PD47538b_lo0001	77	PD47538	Chemo	61	Colon cancer
PD47538b_lo0002	64	PD47538	Chemo	61	Colon cancer
PD47538b_lo0003	63	PD47538	Chemo	61	Colon cancer
PD47697b_lo0001	52	PD47697	Chemo	72	Colon cancer
PD47697b_lo0010	77	PD47697	Chemo	72	Colon cancer
PD47697b_lo0002	73	PD47697	Chemo	72	Colon cancer
PD47697b_lo0003	66	PD47697	Chemo	72	Colon cancer
PD47697b_lo0004	59	PD47697	Chemo	72	Colon cancer
PD47697b_lo0005	71	PD47697	Chemo	72	Colon cancer
PD47697b_lo0006	49	PD47697	Chemo	72	Colon cancer
PD47697b_lo0007	87	PD47697	Chemo	72	Colon cancer
PD47697b_lo0008	75	PD47697	Chemo	72	Colon cancer
PD47697b_lo0009	72	PD47697	Chemo	72	Colon cancer
PD47698b_lo0001	56	PD47698	Chemo	68	Colon cancer
PD47698b_lo0002	71	PD47698	Chemo	68	Colon cancer
PD47698b_lo0003	68	PD47698	Chemo	68	Colon cancer
PD47698b_lo0004	52	PD47698	Chemo	68	Colon cancer
PD47698b_lo0005	58	PD47698	Chemo	68	Colon cancer
PD47698b_lo0006	55	PD47698	Chemo	68	Colon cancer
PD47698b_lo0007	60	PD47698	Chemo	68	Colon cancer
PD47698b_lo0008	65	PD47698	Chemo	68	Colon cancer
PD47698b_lo0009	71	PD47698	Chemo	68	Colon cancer
PD47698b_lo0010	48	PD47698	Chemo	68	Colon cancer
PD47700b_lo0001	100	PD47700	Chemo	80	Colon cancer
PD47700b_lo0002	98	PD47700	Chemo	80	Colon cancer
PD47700b_lo0003	68	PD47700	Chemo	80	Colon cancer
PD47700b_lo0005	78	PD47700	Chemo	80	Colon cancer
PD47701b_lo0008	83	PD47701	Chemo	68	Colon cancer
PD47701b_lo0009	67	PD47701	Chemo	68	Colon cancer
PD47701b_lo0010	59	PD47701	Chemo	68	Colon cancer
PD47701b_lo0001	68	PD47701	Chemo	68	Colon cancer
PD47701b_lo0002	70	PD47701	Chemo	68	Colon cancer
PD47701b_lo0003	70	PD47701	Chemo	68	Colon cancer
PD47701b_lo0004	85	PD47701	Chemo	68	Colon cancer
PD47701b_lo0005	71	PD47701	Chemo	68	Colon cancer
PD47701b_lo0006	98	PD47701	Chemo	68	Colon cancer
PD47701b_lo0007	94	PD47701	Chemo	68	Colon cancer
PD47702b_lo0001	84	PD47702	Chemo	63	Colon cancer
PD47702b_lo0002	62	PD47702	Chemo	63	Colon cancer
PD47702b_lo0003	54	PD47702	Chemo	63	Colon cancer
PD47702b_lo0004	50	PD47702	Chemo	63	Colon cancer
PD47702b_lo0005	62	PD47702	Chemo	63	Colon cancer
PD47702b_lo0006	55	PD47702	Chemo	63	Colon cancer
PD47702b_lo0007	73	PD47702	Chemo	63	Colon cancer
PD47702b_lo0008	67	PD47702	Chemo	63	Colon cancer
PD47702b_lo0009	50	PD47702	Chemo	63	Colon cancer
PD47702b_lo0010	47	PD47702	Chemo	63	Colon cancer
PD50306b	54	PD50306	Chemo	3	Neuroblastoma
PD50306c	56	PD50306	Chemo	3	Neuroblastoma
PD50306d	70	PD50306	Chemo	3	Neuroblastoma
PD50306e	42	PD50306	Chemo	3	Neuroblastoma
PD50306f	80	PD50306	Chemo	3	Neuroblastoma
PD50306g	45	PD50306	Chemo	3	Neuroblastoma
PD50306h	85	PD50306	Chemo	3	Neuroblastoma
PD50306i	45	PD50306	Chemo	3	Neuroblastoma
PD50306j	54	PD50306	Chemo	3	Neuroblastoma
PD50307b	80	PD50307	Chemo	40	Lung cancer
PD50307c	61	PD50307	Chemo	40	Lung cancer
PD50307k	65	PD50307	Chemo	40	Lung cancer
PD50307l	76	PD50307	Chemo	40	Lung cancer
PD50307cq	67	PD50307	Chemo	40	Lung cancer
PD50307aq	65	PD50307	Chemo	40	Lung cancer
PD50307au	40	PD50307	Chemo	40	Lung cancer
PD50307av	45	PD50307	Chemo	40	Lung cancer
PD50307ax	60	PD50307	Chemo	40	Lung cancer
PD50307bu	72	PD50307	Chemo	40	Lung cancer
PD60009b	64	PD60009	Chemo	58	Marginal zone lymphoma
PD60009c	74	PD60009	Chemo	58	Marginal zone lymphoma
PD60009d	47	PD60009	Chemo	58	Marginal zone lymphoma
PD60009e	48	PD60009	Chemo	58	Marginal zone lymphoma
PD60009i	51	PD60009	Chemo	58	Marginal zone lymphoma
PD60009j	61	PD60009	Chemo	58	Marginal zone lymphoma
PD60009k	57	PD60009	Chemo	58	Marginal zone lymphoma
PD60009l	60	PD60009	Chemo	58	Marginal zone lymphoma
PD60009m	60	PD60009	Chemo	58	Marginal zone lymphoma
PD60010b	80	PD60010	Chemo	77	Follicular lymphoma
PD60010c	65	PD60010	Chemo	77	Follicular lymphoma
PD60010d	83	PD60010	Chemo	77	Follicular lymphoma
PD60010e	84	PD60010	Chemo	77	Follicular lymphoma
PD60010f	78	PD60010	Chemo	77	Follicular lymphoma
PD60010g	91	PD60010	Chemo	77	Follicular lymphoma
PD60010h	72	PD60010	Chemo	77	Follicular lymphoma
PD60010j	108	PD60010	Chemo	77	Follicular lymphoma
PD60010k	84	PD60010	Chemo	77	Follicular lymphoma
PD60010l	53	PD60010	Chemo	77	Follicular lymphoma
PD60011b	81	PD60011	Chemo	76	Lymphoplasmacytic lymphoma
PD60011c	80	PD60011	Chemo	76	Lymphoplasmacytic lymphoma
PD60011d	68	PD60011	Chemo	76	Lymphoplasmacytic lymphoma
PD60011f	75	PD60011	Chemo	76	Lymphoplasmacytic lymphoma
PD60011h	78	PD60011	Chemo	76	Lymphoplasmacytic lymphoma
PD60011i	63	PD60011	Chemo	76	Lymphoplasmacytic lymphoma
PD60011j	75	PD60011	Chemo	76	Lymphoplasmacytic lymphoma
PD60011k	80	PD60011	Chemo	76	Lymphoplasmacytic lymphoma
PD60011l	78	PD60011	Chemo	76	Lymphoplasmacytic lymphoma
PD40315el	13	PD40315	Normal	0	Normal
PD40315fk	10	PD40315	Normal	0	Normal
PD40315fl	10	PD40315	Normal	0	Normal
PD40315he	9	PD40315	Normal	0	Normal
PD40315as	15	PD40315	Normal	0	Normal
PD40315bj	12	PD40315	Normal	0	Normal
PD40315bm	14	PD40315	Normal	0	Normal
PD40315cs	8	PD40315	Normal	0	Normal
PD40315cv	10	PD40315	Normal	0	Normal
PD40315df2	20	PD40315	Normal	0	Normal
PD40521xe	35	PD40521	Normal	29	Normal
PD40521xk	27	PD40521	Normal	29	Normal
PD40521xm	29	PD40521	Normal	29	Normal
PD40521xn	45	PD40521	Normal	29	Normal
PD40521wv	40	PD40521	Normal	29	Normal
PD40521ww	18	PD40521	Normal	29	Normal
PD40521wx	30	PD40521	Normal	29	Normal
PD40521wy	25	PD40521	Normal	29	Normal
PD40521wz	44	PD40521	Normal	29	Normal
PD40521xa	28	PD40521	Normal	29	Normal
PD41048b_sc0013	42	PD41048	Normal	47	Normal
PD41048b_sc0014	46	PD41048	Normal	47	Normal
PD41048b_sc0016	48	PD41048	Normal	47	Normal
PD41048b_sc0022	64	PD41048	Normal	47	Normal
PD41048b_sc0028	44	PD41048	Normal	47	Normal
PD41048b_sc0041	38	PD41048	Normal	47	Normal
PD41048b_sc0047	41	PD41048	Normal	47	Normal
PD41048b_sc0061	45	PD41048	Normal	47	Normal
PD41048b_sc0063	43	PD41048	Normal	47	Normal
PD41048b_sc0066	46	PD41048	Normal	47	Normal
PD43976_BMH1_TG001_P31_A11	56	PD43976	Normal	62	Normal
PD43976_BMH1_TG001_P32_C03	50	PD43976	Normal	62	Normal
PD43976_BMH1_TG001_P32_E03	47	PD43976	Normal	62	Normal
PD43976_BMH1_TG001_P32_C06	67	PD43976	Normal	62	Normal
PD43976_BMH1_TG001_P32_B10	61	PD43976	Normal	62	Normal
PD43976_BMH1_TG001_P31_C01	75	PD43976	Normal	62	Normal
PD43976_BMH1_TG001_P31_D01	62	PD43976	Normal	62	Normal
PD43976_BMH1_TG001_P31_D10	84	PD43976	Normal	62	Normal
PD43976_BMH1_TG001_P31_C12	45	PD43976	Normal	62	Normal
PD43976_BMH1_TG001_P31_D12	43	PD43976	Normal	62	Normal
PD45534o	73	PD45534	Normal	77	Normal
PD45534c	79	PD45534	Normal	77	Normal
PD45534m	74	PD45534	Normal	77	Normal
PD45534di	88	PD45534	Normal	77	Normal
PD45534rg	82	PD45534	Normal	77	Normal
PD45534sl	71	PD45534	Normal	77	Normal
PD45534kt2	74	PD45534	Normal	77	Normal
PD45534rw2	68	PD45534	Normal	77	Normal
PD45534sv2	97	PD45534	Normal	77	Normal
PD45534tc2	113	PD45534	Normal	77	Normal
PD47738b_lo0116	74	PD47738	Normal	75	Normal
PD47738b_lo0117	77	PD47738	Normal	75	Normal
PD47738b_lo0124	63	PD47738	Normal	75	Normal
PD47738b_lo0138	74	PD47738	Normal	75	Normal
PD47738b_lo0273	65	PD47738	Normal	75	Normal
PD47738b_lo0280	67	PD47738	Normal	75	Normal
PD47738b_lo0284	59	PD47738	Normal	75	Normal
PD47738b_lo0038	87	PD47738	Normal	75	Normal
PD47738b_lo0052	78	PD47738	Normal	75	Normal
PD47738b_lo0095	75	PD47738	Normal	75	Normal
PD48402b_lo0011	75	PD48402	Normal	76	Normal
PD48402b_lo0020	68	PD48402	Normal	76	Normal
PD48402b_lo0005	73	PD48402	Normal	76	Normal
PD48402b_lo0053	85	PD48402	Normal	76	Normal
PD48402b_lo0060	76	PD48402	Normal	76	Normal
PD48402b_lo0063	70	PD48402	Normal	76	Normal
PD48402b_lo0067	76	PD48402	Normal	76	Normal
PD48402b_lo0070	81	PD48402	Normal	76	Normal
PD48402b_lo0008	80	PD48402	Normal	76	Normal
PD48402b_lo0009	57	PD48402	Normal	76	Normal
PD49236w	65	PD49236	Normal	63	Normal
PD49236cx	82	PD49236	Normal	63	Normal
PD49236cz	61	PD49236	Normal	63	Normal
PD49236dc	70	PD49236	Normal	63	Normal
PD49236de	64	PD49236	Normal	63	Normal
PD49236dg	73	PD49236	Normal	63	Normal
PD49236di	63	PD49236	Normal	63	Normal
PD49236dj	53	PD49236	Normal	63	Normal
PD49236dk	61	PD49236	Normal	63	Normal
PD49236dl	49	PD49236	Normal	63	Normal
PD49237dz	76	PD49237	Normal	60	Normal
PD49237d	74	PD49237	Normal	60	Normal
PD49237cw	62	PD49237	Normal	60	Normal
PD49237cx	57	PD49237	Normal	60	Normal
PD49237dc	72	PD49237	Normal	60	Normal
PD49237dh	69	PD49237	Normal	60	Normal
PD49237di	65	PD49237	Normal	60	Normal
PD49237dj	66	PD49237	Normal	60	Normal
PD49237ej	42	PD49237	Normal	60	Normal
PD49237ew	62	PD49237	Normal	60	Normal

## Sheet: ED 2c
donor_id	Status	SV_number	Deletion_Fraction	Duplication_Fraction	Inversion_Fraction	Translocation_Fraction
PD50308 (27F)	Chemotherapy	3	0.0731707	0	0	0
PD40521 (29M)	Normal	0	0	0	0	0
PD50307 (40F)	Chemotherapy	2	0.0243902	0	0.0243902	0
PD37580 (43F)	Chemotherapy	0	0	0	0	0
PD41048 (48M)	Normal	1	0	0.005	0	0
PD47703 (48F)	Chemotherapy	16	0.045	0	0.025	0.01
PD49237 (60F)	Normal	3	0.0681818	0	0	0
PD47537 (61F)	Chemotherapy	0	0	0	0	0
PD49236 (63M)	Normal	11	0.0462428	0.0115607	0	0.00578035
PD44579 (63F)	Chemotherapy	6	0.0115607	0.00578035	0.017341	0
PD45534 (77F)	Normal	7	0.01	0.01	0.01	0.005

## Sheet: ED 2d
donor_id	Status	CN_number	Copy_neutral_LOH_fraction
PD50308 (27F)	Chemotherapy	0	0
PD40521 (29M)	Normal	0	0
PD50307 (40F)	Chemotherapy	0	0
PD37580 (43F)	Chemotherapy	0	0
PD41048 (48M)	Normal	0	0
PD47703 (48F)	Chemotherapy	3	0.015
PD49237 (60F)	Normal	0	0
PD47537 (61F)	Chemotherapy	1	0.0227273
PD49236 (63M)	Normal	1	0.00578035
PD44579 (63F)	Chemotherapy	1	0.00578035
PD45534 (77F)	Normal	2	0.01

[truncated: 8 more sheets: ED 3a, ED 3b, ED 4, ED 5 , ED 6, ED 7, ED 8, ED 9]
